# Supplementary material for: Unexpected organellar locations of ESCRT machinery in Giardia intestinalis and complex evolutionary dynamics spanning the transition to parasitism in the lineage Fornicata
Source: BMC Biol. 2021 Aug 27;19:167. doi: 10.1186/s12915-021-01077-2 (PMC8394649; doi:10.1186/s12915-021-01077-2)
Supplement: Supplementary file 20 — Additional file 17: Additional Material 17-Supplementary Table S2. HHPred analyses of pan-eukaryotic, including Giardia, CHMP7 N-termini. [file 12915_2021_1077_MOESM17_ESM.xlsx]

## Sheet: Sheet1
Additional Material 17_Supplementary Table 2 HHpred analyses of pan-eukaryotic CHMP7 N-termini
Supergroup	Lineage	CHMP7 ORF	HHPred Top Hit	PDB Hit Identity	Probability	E-value	HHPred Next Best Non-Orthologous Hit	PDB Hit Identity	Probability	E-value
Opisthokonta	Homo sapiens	NP_689485.1	3CUQ, Chain D	Vacuolar protein-sorting-associated protein 25	99.95	3.2e-32	1WSU_B	Selenocysteine-specific elongation factor	96.03	0.15
	Drosophila melanogaster	NP_730525	3CUQ, Chain D	Vacuolar protein-sorting-associated protein 25	99.94	2.8e-30	1WSU_B	Selenocysteine-specific elongation factor	94.99	0.65
	Latimeria chalumnae	XP_005995298.1	3CUQ, Chain D	Vacuolar protein-sorting-associated protein 25	99.93	2.9e-29	1WSU_B	Selenocysteine-specific elongation factor	95.89	0.22
	Saccharomyces cerevisiae	NP_012486	3CUQ, Chain D	Vacuolar protein-sorting-associated protein 25	99.9	4.3e-27	2L01_A	Uncharacterized protein	91.81	2.8
	Cryptococcus neoformans	CNAG_04311.1	3CUQ, Chain D	Vacuolar protein-sorting-associated protein 25	99.88	3.6e-26	1WSU_B	Selenocysteine-specific elongation factor	96.79	0.031
Amoebozoa	Dictyostelium discoideum	DDB0169062	3CUQ, Chain D	Vacuolar protein-sorting-associated protein 25	99.9	2.8e-29	1WSU_B	Selenocysteine-specific elongation factor	96.13	0.18
SAR	Cryptosporidium parvum	cgd8_2920	3CUQ, Chain D	Vacuolar protein-sorting-associated protein 25	81.5	1.4	4U5A_A	Sporozoite microneme protein essential for cell traversal	47.12	21
Archaeplastida	Arabidopsis thaliana	NP_567125	3CUQ, Chain D	Vacuolar protein-sorting-associated protein 25	99.88	1.4e-25	1WSU_B	Selenocysteine-specific elongation factor	95.83	0.17
Excavata	Naegleria gruberi	78255	3CUQ, Chain D	Vacuolar protein-sorting-associated protein 25	99.83	9.8e-24	2L02_B	Uncharacterized protein	93.01	1.3
	Trichomonas vaginalis	XP_001308632	3CUQ, Chain D	Vacuolar protein-sorting-associated protein 25	99.9	3.6e-27	1WSU_B	Selenocysteine-specific elongation factor	96.79	0.031
	Giardia intestinalis AWB	GL50803_7524	3CUQ, Chain D	Vacuolar protein-sorting-associated protein 25	99.87	4.2e-25	4OU0_A	Replication protein A 32 kDa subunit	75.69	5.4
	Giardia intestinalis ADH	DHA2_7524	3CUQ, Chain D	Vacuolar protein-sorting-associated protein 25	99.87	3.6e-25	4OU0_A	Replication protein A 32 kDa subunit	75.69	5.4
	Giardia intestinalis BGS	GL50581_994	3CUQ, Chain D	Vacuolar protein-sorting-associated protein 25	99.9	1.5e-26	4OU0_A	Replication protein A 32 kDa subunit	75.69	5.4
	Giardia intestinalis BGS-B	GSB_7524	3CUQ, Chain D	Vacuolar protein-sorting-associated protein 25	99.9	1.6e-26	4OU0_A	Replication protein A 32 kDa subunit	75.69	5.4
	Giardia intestinalis EP15	GLP15_130	3CUQ, Chain D	Vacuolar protein-sorting-associated protein 25	99.9	2.3e-26	4OU0_A	Replication protein A 32 kDa subunit	75.69	5.4
