# Supplementary material for: Unexpected organellar locations of ESCRT machinery in Giardia intestinalis and complex evolutionary dynamics spanning the transition to parasitism in the lineage Fornicata
Source: BMC Biol. 2021 Aug 27;19:167. doi: 10.1186/s12915-021-01077-2 (PMC8394649; doi:10.1186/s12915-021-01077-2)
Supplement: Supplementary file 22 — Additional file 22: Additional Material 22-Supplementary Table 3. Single co-IP datasets derived from HA epitope-tagged variants for GiVPS20L, 25, 36 and CHMP7 expressed in transgenic G. intestinalis lines. [file 12915_2021_1077_MOESM22_ESM.xlsx]

## Sheet: finalTable-GiVPS36A
Additional Material 22_Supplementary Table 4: Single co-IP datasets derived from HA epitope-tagged variants for GiVps20L, 25, 36 and CHMP7 expressed in transgenic G. intestinalis lines.
coIP data Gi11566/GiVPS36A-DOI: 10.6019/PXD016446
GiardiaDB annotation	Accession Number	MW	Number of hits (ESC95-2-95)	Observations	Protein Category
Hypothetical protein	GL50803_11566	30 kDa	240	GiVPS36A,bait	ESCRT
Protein disulfide isomerase PDI2	GL50803_9413	50 kDa	53	ER membrane marker	Endocytic/secretory pathway
Hypothetical protein	GL50803_6464	142 kDa	57	GiVPS31B	ESCRT
Hypothetical protein	GL50803_103709	95 kDa	51	GiVPS31C	ESCRT
Spindle pole protein, putative	GL50803_7031	109 kDa	32	GiVPS31A	ESCRT
Topoisomerase II	GL50803_16795	57 kDa	20	GiVPS4A	ESCRT
SKD1 protein	GL50803_101906	50 kDa	17	GiVPS4A	ESCRT
Hypothetical protein	GL50803_7843	22 kDa	14	GiVPS24B	ESCRT
Hypothetical protein	GL50803_7323	23 kDa	11	GiVPS24L	ESCRT
Hypothetical protein	GL50803_8329	21 kDa	11	GiVPS35	ESCRT
Hypothetical protein	GL50803_7422	69 kDa	9	GiVPS36B	ESCRT
Hypothetical protein	GL50803_12867	61 kDa	8	GiVPS36C	ESCRT
Hypothetical protein	GL50803_90710	27 kDa	8	GiVps22	ESCRT
Hypothetical protein	GL50803_24947	21 kDa	5	GiVPS46B	ESCRT
Hypothetical protein	GL50803_29327	23 kDa	4	GiVPS24A	ESCRT
AAA family ATPase	GL50803_16867	96 kDa	120		Endocytic/secretory pathway
Clathrin heavy chain	GL50803_102108	207 kDa	85		Endocytic/secretory pathway
Beta adaptin	GL50803_21423	123 kDa	80		Endocytic/secretory pathway
Hypothetical protein	GL50803_16653	103 kDa	65		Endocytic/secretory pathway
Vacuolar protein sorting 35	GL50803_23833	88 kDa	61		Endocytic/secretory pathway
Vacuolar ATP synthase catalytic	GL50803_7532	72 kDa	57		Endocytic/secretory pathway
Vacuolar ATP synthase subunit B	GL50803_12216	55 kDa	54		Endocytic/secretory pathway
Protein disulfide isomerase PDI2	GL50803_9413	50 kDa	53		Endocytic/secretory pathway
WD-40 repeat protein family	GL50803_10822	39 kDa	47		Endocytic/secretory pathway
Alpha adaptin	GL50803_17304	87 kDa	46		Endocytic/secretory pathway
Vacuolar ATP synthase subunit C	GL50803_87058	56 kDa	41		Endocytic/secretory pathway
Mu adaptin	GL50803_8917	48 kDa	37		Endocytic/secretory pathway
Rab1a	GL50803_9558	23 kDa	35		Endocytic/secretory pathway
Rab11	GL50803_1695	24 kDa	32		Endocytic/secretory pathway
Vacuolar ATP synthase subunit H	GL50803_14961	59 kDa	30		Endocytic/secretory pathway
Vacuolar protein sorting 29	GL50803_103855	48 kDa	30		Endocytic/secretory pathway
Vacuolar protein sorting 26, putative	GL50803_100864	57 kDa	28		Endocytic/secretory pathway
Potassium-transporting ATPase alpha chain 1	GL50803_96670	148 kDa	28		Endocytic/secretory pathway
NSF	GL50803_112681	91 kDa	26		Endocytic/secretory pathway
Rac/Rho-like protein	GL50803_8496	24 kDa	25		Endocytic/secretory pathway
NSF	GL50803_114776	90 kDa	23		Endocytic/secretory pathway
Protein disulfide isomerase PDI1	GL50803_29487	26 kDa	22		Endocytic/secretory pathway
Rab GDI	GL50803_11495	53 kDa	19		Endocytic/secretory pathway
Syntaxin-like protein 1	GL50803_7309	33 kDa	17		Endocytic/secretory pathway
Protein disulfide isomerase PDI4	GL50803_103713	40 kDa	17		Endocytic/secretory pathway
Hypothetical protein	GL50803_5785	25 kDa	17		Endocytic/secretory pathway
Hypothetical protein	GL50803_14660	14 kDa	16		Endocytic/secretory pathway
Hypothetical protein	GL50803_10013	24 kDa	15		Endocytic/secretory pathway
GTP-binding protein Sar1	GL50803_7569	21 kDa	14		Endocytic/secretory pathway
Alpha-SNAP, putative	GL50803_17224	33 kDa	14		Endocytic/secretory pathway
Synaptobrevin-like protein	GL50803_14469	26 kDa	14		Endocytic/secretory pathway
Rab2a	GL50803_15567	24 kDa	13		Endocytic/secretory pathway
Sec23	GL50803_9376	95 kDa	12		Endocytic/secretory pathway
Rab2b	GL50803_16636	25 kDa	12		Endocytic/secretory pathway
Multidrug resistance-associated protein 1	GL50803_115052	179 kDa	12		Endocytic/secretory pathway
Hypothetical protein	GL50803_16596	67 kDa	12		Endocytic/secretory pathway
Hypothetical protein	GL50803_4259	30 kDa	12	Clathrin Light Chain, CLC	Endocytic/secretory pathway
Signal recognition particle receptor	GL50803_14856	63 kDa	11		Endocytic/secretory pathway
Hypothetical protein	GL50803_10868	23 kDa	11		Endocytic/secretory pathway
Coatomer alpha subunit	GL50803_11953	139 kDa	10		Endocytic/secretory pathway
IFT complex A	GL50803_16547	188 kDa	10		Endocytic/secretory pathway
Hypothetical protein	GL50803_16507	99 kDa	10		Endocytic/secretory pathway
Hypothetical protein	GL50803_22291	52 kDa	9		Endocytic/secretory pathway
Coatomer beta subunit	GL50803_88082	115 kDa	7		Endocytic/secretory pathway
Vacuolar ATP synthase subunit D	GL50803_3678	29 kDa	7		Endocytic/secretory pathway
Sec24-like	GL50803_17164	106 kDa	7		Endocytic/secretory pathway
Vacuolar proton-ATPase subunit, putative	GL50803_18470	104 kDa	7		Endocytic/secretory pathway
Plasma membrane calcium-transporting ATPase 2	GL50803_32658	120 kDa	7		Endocytic/secretory pathway
ABC transporter family protein	GL50803_87446	105 kDa	7		Endocytic/secretory pathway
MDR-type permease	GL50803_8444	74 kDa	7		Endocytic/secretory pathway
Hypothetical protein	GL50803_4627	119 kDa	7	GiVPS33	Endocytic/secretory pathway
Coatomer beta' subunit	GL50803_9593	109 kDa	6		Endocytic/secretory pathway
Signal recognition particle 68kDa	GL50803_8916	68 kDa	6		Endocytic/secretory pathway
Hypothetical protein	GL50803_13603	23 kDa	6		Endocytic/secretory pathway
Hypothetical protein	GL50803_7188	116 kDa	6		Endocytic/secretory pathway
Hexose transporter	GL50803_11540	56 kDa	5		Endocytic/secretory pathway
MRP-like ABC transporter	GL50803_17132	175 kDa	5		Proteasome-related protein
V-SNARE	GL50803_9489	26 kDa	5		Endocytic/secretory pathway
Hypothetical protein	GL50803_17195	19 kDa	5	GiNECAP1	Endocytic/secretory pathway
Sec61-alpha	GL50803_5744	54 kDa	4		Endocytic/secretory pathway
Coatomer gamma subunit	GL50803_5603	105 kDa	4		Endocytic/secretory pathway
Rab32, putative	GL50803_16979	30 kDa	4		Endocytic/secretory pathway
Alpha-snap	GL50803_10856	33 kDa	4		Endocytic/secretory pathway
Hypothetical protein	GL50803_32509	116 kDa	4	GiSEY1	Endocytic/secretory pathway
Hypothetical protein	GL50803_16773	95 kDa	4	GiSEC1	Endocytic/secretory pathway
ARF3	GL50803_13930	20 kDa	3		Endocytic/secretory pathway
Transitional endoplasmic reticulum ATPase	GL50803_8524	47 kDa	3		Endocytic/secretory pathway
Cation-transporting ATPase 2, putative	GL50803_92246	152 kDa	3		Endocytic/secretory pathway
Arsenical pump-driving ATPase	GL50803_7953	40 kDa	3		Endocytic/secretory pathway
Hypothetical protein	GL50803_7966	64 kDa	3		Endocytic/secretory pathway
Hypothetical protein	GL50803_10315	25 kDa	3		Endocytic/secretory pathway
Hypothetical protein	GL50803_15483	42 kDa	3		Endocytic/secretory pathway
Hypothetical protein	GL50803_9605	72 kDa	3		Endocytic/secretory pathway
Hypothetical protein	GL50803_112258	249 kDa	3		Endocytic/secretory pathway
Protein disulfide isomerase PDI5	GL50803_8064	15 kDa	2		Endocytic/secretory pathway
Sec31	GL50803_2562	110 kDa	2		Endocytic/secretory pathway
Sec24-like	GL50803_16520	126 kDa	2		Endocytic/secretory pathway
Sec1, putative	GL50803_91761	67 kDa	2		Endocytic/secretory pathway
ABC transporter family protein	GL50803_16592	252 kDa	2		Endocytic/secretory pathway
ABC transporter family protein	GL50803_16575	120 kDa	2		Endocytic/secretory pathway
ERP3	GL50803_15204	23 kDa	2		Endocytic/secretory pathway
ABC transporter, ATP-binding protein	GL50803_21411	222 kDa	2		Endocytic/secretory pathway
Seven transmembrane protein 1	GL50803_8044	35 kDa	2		Endocytic/secretory pathway
Hypothetical protein	GL50803_8944	21 kDa	2		Endocytic/secretory pathway
20S proteasome alpha subunit 6	GL50803_7962	28 kDa	23		Proteasome-related protein
26S proteasome non-ATPase regulatory subunit 2	GL50803_33166	136 kDa	20		Proteasome-related protein
26S proteasome regulatory subunit, putative	GL50803_91643	148 kDa	14		Proteasome-related protein
Hypothetical protein	GL50803_15454	53 kDa	14		Proteasome-related protein
Proteasome subunit beta type 3	GL50803_13756	23 kDa	12		Proteasome-related protein
20S proteasome alpha subunit 2	GL50803_11434	27 kDa	11		Proteasome-related protein
Proteasome subunit beta type 7 precursor	GL50803_27059	29 kDa	9		Proteasome-related protein
Proteasome subunit beta type 1	GL50803_13127	28 kDa	9		Proteasome-related protein
Proteasome subunit beta type 9 precursor	GL50803_9824	24 kDa	8		Proteasome-related protein
26S protease regulatory subunit 7	GL50803_86683	56 kDa	7		Proteasome-related protein
26S protease regulatory subunit 7	GL50803_21331	44 kDa	7		Proteasome-related protein
20S proteasome alpha subunit 5	GL50803_2980	27 kDa	6		Proteasome-related protein
20S proteasome alpha subunit 7	GL50803_11486	32 kDa	6		Proteasome-related protein
20S proteasome alpha subunit 1	GL50803_16924	27 kDa	5		Proteasome-related protein
26S protease regulatory subunit 6A	GL50803_4365	56 kDa	5		Proteasome-related protein
Proteasome subunit beta type 4 precursor	GL50803_1995	23 kDa	4		Proteasome-related protein
Hypothetical protein	GL50803_16929	59 kDa	4		Proteasome-related protein
20S proteasome alpha subunit 3	GL50803_14497	27 kDa	3		Proteasome-related protein
Proteasome subunit beta type 2	GL50803_3209	24 kDa	3		Proteasome-related protein
26S proteasome non-ATPase regulatory subunit 6	GL50803_4331	46 kDa	3		Proteasome-related protein
Hypothetical protein	GL50803_17102	25 kDa	3		Proteasome-related protein
20S proteasome alpha subunit 4	GL50803_15099	23 kDa	2		Proteasome-related protein
Hypothetical protein	GL50803_9099	46 kDa	2		Proteasome-related protein
Hypothetical protein	GL50803_94658	59 kDa	2		Proteasome-related protein
Acetyl-CoA synthetase	GL50803_13608	78 kDa	241		Metabolic enzyme
NADP-specific glutamate dehydrogenase	GL50803_21942	50 kDa	225		Metabolic enzyme
Glyceraldehyde 3-phosphate dehydrogenase	GL50803_6687	36 kDa	194		Metabolic enzyme
Triosephosphate isomerase, cytosolic	GL50803_93938	28 kDa	168		Metabolic enzyme
Fructose-bisphosphate aldolase	GL50803_11043	35 kDa	156		Metabolic enzyme
NADH oxidase lateral transfer candidate	GL50803_33769	53 kDa	125		Metabolic enzyme
Glycerol-3-phosphate dehydrogenase	GL50803_16125	119 kDa	120		Metabolic enzyme
Aminoacyl-histidine dipeptidase	GL50803_15832	57 kDa	105		Metabolic enzyme
Transketolase	GL50803_9704	78 kDa	99		Metabolic enzyme
Alanine aminotransferase, putative	GL50803_12150	58 kDa	87		Metabolic enzyme
Acyl-CoA synthetase	GL50803_16667	99 kDa	84		Metabolic enzyme
Malic enzyme	GL50803_14285	62 kDa	77		Metabolic enzyme
Pyrophosphate-fructose 6-phosphate 1-phosphotransferase alpha subunit	GL50803_14993	60 kDa	77		Metabolic enzyme
Glutamate synthase	GL50803_7195	98 kDa	74		Metabolic enzyme
Peptidyl-prolyl cis-trans isomerase B precursor	GL50803_17163	18 kDa	72		Metabolic enzyme
70 kDa peptidylprolyl isomerase, putative	GL50803_3643	38 kDa	63		Metabolic enzyme
Aminoacyl-histidine dipeptidase	GL50803_8407	55 kDa	62		Metabolic enzyme
2,3-bisphosphoglycerate-independent phosphoglycerate mutase	GL50803_8822	65 kDa	52		Metabolic enzyme
NADH oxidase	GL50803_9719	47 kDa	52		Metabolic enzyme
4-alpha-glucanotransferase, amylo-alpha-1,6-glucosidase	GL50803_10885	196 kDa	49		Metabolic enzyme
Glucose-6-phosphate isomerase	GL50803_9115	64 kDa	47		Metabolic enzyme
Branched-chain amino acid aminotransferase lateral transfer candidate	GL50803_6184	39 kDa	36		Metabolic enzyme
Glucose-6-phosphate 1-dehydrogenase	GL50803_8682	83 kDa	36		Metabolic enzyme
Hypothetical protein	GL50803_104250	14 kDa	35		Metabolic enzyme
Aldose reductase	GL50803_7260	35 kDa	34		Metabolic enzyme
UTP-glucose-1-phosphate uridylyltransferase	GL50803_29307	49 kDa	33		Metabolic enzyme
Threonine dehydratase lateral transfer candidate	GL50803_12108	104 kDa	33		Metabolic enzyme
Farnesyl diphosphate synthase	GL50803_6633	46 kDa	31		Metabolic enzy,e
Alcohol dehydrogenase lateral transfer candidate	GL50803_3593	45 kDa	31		Metabolic enzyme
Methionine aminopeptidase	GL50803_86600	47 kDa	26		Metabolic enzyme
Hypothetical protein	GL50803_16312	111 kDa	25		Metabolic enzyme
Alanine aminotransferase, putative	GL50803_16363	53 kDa	20		Metabolic enzyme
Aspartate aminotransferase, cytoplasmic	GL50803_91056	48 kDa	20		Metabolic enzyme
4-alpha-glucanotransferase	GL50803_8978	138 kDa	20		Metabolic enzyme
Glycogen synthase, putative	GL50803_104031	85 kDa	19		Metabolic enzyme
Alcohol dehydrogenase 3 lateral transfer candidate	GL50803_3861	45 kDa	18		Metabolic enzyme
Hypothetical protein	GL50803_6752	15 kDa	18		Metabolic enzyme
1,4-alpha-glucan branching enzyme	GL50803_15823	91 kDa	16		Metabolic enzyme
Hypothetical protein	GL50803_115159	72 kDa	16		Metabolic enzyme
CTP synthase/UTP-ammonia lyase	GL50803_4507	99 kDa	15		Metabolic enzyme
Cytidine deaminase	GL50803_2101	14 kDa	14		Metabolic enzyme
L-serine dehydratase	GL50803_24662	57 kDa	14		Metabolic enzyme
Inositol-3-phosphate synthase	GL50803_17579	60 kDa	13		Metabolic enzyme
L-serine dehydratase	GL50803_15090	56 kDa	11		Metabolic enzyme
6-phosphogluconate dehydrogenase, decarboxylating	GL50803_14759	52 kDa	10		Metabolic enzyme
Alcohol dehydrogenase lateral transfer candidate	GL50803_13350	49 kDa	10		Metabolic enzyme
Ornithine cyclodeaminase	GL50803_2452	34 kDa	10		Metabolic enzyme
ENC6 protein	GL50803_24372	40 kDa	9		Metabolic enzyme
Hypothetical protein	GL50803_6492	69 kDa	9		Metabolic enzyme
Ribulose-phosphate 3-epimerase	GL50803_10324	26 kDa	8		Metabolic enzyme
FAD synthetase	GL50803_16269	69 kDa	7		Metabolic enzyme
NADPH oxidoreductase, putative	GL50803_17150	19 kDa	6		Metabolic enzyme
Ornithine decarboxylase	GL50803_94582	50 kDa	6		Metabolic enzyme
Cluster of Glucosamine-6-phosphate deaminase	GL50803_10829 [2]	29 kDa	6		Metabolic enzyme
FKBP-type peptidyl-prolyl cis-trans isomerase	GL50803_10570	39 kDa	5		Metabolic enzyme
Serine-pyruvate aminotransferase	GL50803_3313	42 kDa	5		Metabolic enzyme
Aldose reductase	GL50803_9008	35 kDa	5		Metabolic enzyme
Peptide methionine sulfoxide reductase msrA	GL50803_4946	23 kDa	5		Metabolic enzyme
Deoxyhypusine synthase, putative	GL50803_15535	44 kDa	4		Metabolic enzyme
5'-methylthioadenosine nucleosidase, S-adenosylhomocysteine nucleosidase	GL50803_20195	29 kDa	4		Metabolic enzyme
S-adenosylmethionine synthetase	GL50803_5659	49 kDa	3		Metabolic enzyme
Leucine carboxyl methyltransferase	GL50803_10516	41 kDa	3		Metabolic enzyme
Glucosamine-6-phosphate deaminase	GL50803_10829	29 kDa	3		Metabolic enzyme
5'-methylthioadenosine nucleosidase, S-adenosylhomocysteine nucleosidase	GL50803_4059	32 kDa	3		Metabolic enzyme
CTP synthase	GL50803_17587	68 kDa	3		Metabolic enzyme
Hypothetical protein	GL50803_15311	25 kDa	3		Metabolic enzyme
Hypothetical protein	GL50803_15987	39 kDa	2		Metabolic enzyme
Hypothetical protein	GL50803_9503	35 kDa	2		Metabolic enzyme
Glucosamine-6-phosphate deaminase	GL50803_8245	29 kDa	1		Metabolic enzyme
Ribosomal protein L4	GL50803_17547	35 kDa	107		Ribosomal-related protein
Ribosomal protein L3	GL50803_16525	43 kDa	85		Ribosomal-related protein
Ribosomal protein S2	GL50803_8118	27 kDa	83		Ribosomal-related protein
Ribosomal protein S6	GL50803_14620	28 kDa	81		Ribosomal-related protein
Ribosomal protein S3	GL50803_7999	25 kDa	77		Ribosomal-related protein
Ribosomal protein S4	GL50803_11359	30 kDa	70		Ribosomal-related protein
Ribosomal protein S3a	GL50803_16265	28 kDa	67		Ribosomal-related protein
Ribosomal protein L7a	GL50803_17244	25 kDa	66		Ribosomal-related protein
Acidic ribosomal protein P	GL50803_17054	35 kDa	55		Ribosomal-related protein
Ribosomal protein L5	GL50803_17395	34 kDa	47		Ribosomal-related protein
Ribosomal protein S9	GL50803_4547	22 kDa	42		Ribosomal-related protein
Ribosomal protein S7	GL50803_14329	22 kDa	40		Ribosomal-related protein
Ribosomal protein L19	GL50803_16431	23 kDa	38		Ribosomal-related protein
Ribosomal protein L1	GL50803_10428	24 kDa	37		Ribosomal-related protein
Ribosomal protein L18a	GL50803_16387	21 kDa	34		Ribosomal-related protein
Ribosomal protein L12	GL50803_14938	20 kDa	33		Ribosomal-related protein
Ribosomal protein L13	GL50803_14622	27 kDa	31		Ribosomal-related protein
Ribosomal protein L13a	GL50803_11247	23 kDa	30		Ribosomal-related protein
Ribosomal protein L2	GL50803_16086	27 kDa	30		Ribosomal-related protein
Ribosomal protein SA	GL50803_7766	28 kDa	30		Ribosomal-related protein
Ribosomal protein S5	GL50803_12981	21 kDa	28		Ribosomal-related protein
Ribosomal protein S11	GL50803_14827	18 kDa	27		Ribosomal-related protein
Uracil phosphoribosyltransferase	GL50803_6563	23 kDa	22		Ribosomal-related protein
Ribosomal protein L18	GL50803_11950	20 kDa	21		Ribosomal-related protein
ADP-ribosylation factor	GL50803_7789	22 kDa	19		Ribosomal-related protein
Ribosomal protein S14	GL50803_7878	16 kDa	19		Ribosomal-related protein
Ribosomal protein L27	GL50803_8462	15 kDa	16		Ribosomal-related protein
Hypothetical protein	GL50803_112519	20 kDa	15		Ribosomal-related protein
Ribosomal protein S18	GL50803_15551	17 kDa	13		Ribosomal-related protein
Ribosomal protein L23A	GL50803_7870	16 kDa	13		Ribosomal-related protein
Ribosomal protein L15	GL50803_8001	24 kDa	12		Ribosomal-related protein
Ribosomal protein S17	GL50803_6135	16 kDa	12		Ribosomal-related protein
Ribosomal protein S16	GL50803_4652	18 kDa	11		Ribosomal-related protein
Ribosomal protein S24	GL50803_10367	15 kDa	11		Ribosomal-related protein
Ribosomal protein S15	GL50803_15260	17 kDa	10		Ribosomal-related protein
Ribosomal protein L9	GL50803_17056	21 kDa	10		Ribosomal-related protein
Ribosomal protein L23	GL50803_10091	15 kDa	10		Ribosomal-related protein
Ribosomal protein L26	GL50803_15046	16 kDa	10		Ribosomal-related protein
Ribosomal protein L35	GL50803_6133	17 kDa	10		Ribosomal-related protein
Nicotinate phosphoribosyltransferase	GL50803_9038	70 kDa	9		Ribosomal-related protein
Ribosomal protein L11	GL50803_5593	20 kDa	8		Ribosomal-related protein
Ribosomal protein L21	GL50803_15520	18 kDa	6		Ribosomal-related protein
Ribosomal protein L27a	GL50803_16310	17 kDa	6		Ribosomal-related protein
Ribosomal protein L3	GL50803_14321	12 kDa	6		Ribosomal-related protein
Ribosomal protein S1	GL50803_10919	15 kDa	5		Ribosomal-related protein
Adenine phosphoribosyltransferase	GL50803_112885	19 kDa	5		Ribosomal-related protein
Hypothetical protein	GL50803_14509	94 kDa	5		Ribosomal-related protein
Ribosomal protein S23	GL50803_14699	16 kDa	4		Ribosomal-related protein
Ribosomal protein L36-1	GL50803_16114	11 kDa	4		Ribosomal-related protein
WD-4	GL50803_15956	67 kDa	4		Ribosomal-related protein
Ribosomal protein S8	GL50803_5845	19 kDa	3		Ribosomal-related protein
Ribosomal protein L17	GL50803_98056	19 kDa	3		Ribosomal-related protein
Ribosomal protein L32	GL50803_14049	16 kDa	3		Ribosomal-related protein
Guanine phosphoribosyltransferase	GL50803_6436	26 kDa	3		Ribosomal-related protein
Ribosome subunit biogenesis protein NIP7	GL50803_6177	26 kDa	3		Ribosomal-related protein
Ribosomal protein S13	GL50803_16652	18 kDa	2		Ribosomal-related protein
Ribosomal protein S12	GL50803_33862	14 kDa	2		Ribosomal-related protein
Ribosomal protein L44	GL50803_9810	12 kDa	2		Ribosomal-related protein
Ribosomal protein L37	GL50803_14171	10 kDa	2		Ribosomal-related protein
Ribosomal protein S21	GL50803_7082	10 kDa	2		Ribosomal-related protein
Hypothetical protein	GL50803_15310	78 kDa	2		Ribosomal-related protein
Hypothetical protein	GL50803_40521	32 kDa	2		Ribosomal-related protein
Hypothetical protein	GL50803_112932	31 kDa	21		Cytoskeleton-related protein
ACTIN	GL50803_40817	42 kDa	19		Cytoskeleton-related protein
EH domain binding protein epsin 2	GL50803_3256	45 kDa	17		Cytoskeleton-related protein
EB1	GL50803_14048	27 kDa	6		Cytoskeleton-related protein
Mitotic spindle checkpoint protein MAD2	GL50803_100955	23 kDa	4		Cytoskeleton-related protein
Protein F54C1.5	GL50803_87202	77 kDa	4		Cytoskeleton-related protein
IFT complex B	GL50803_17105	215 kDa	3		Cytoskeleton-related protein
STU2-like protein	GL50803_91480	188 kDa	3		Cytoskeleton-related protein
Carbamate kinase	GL50803_16453	34 kDa	161		Kinase
Cluster of Kinase, NEK	GL50803_16824	91 kDa	135		Kinase
Kinase, NEK	GL50803_16824	91 kDa	128		Kinase
Kinase, NEK	GL50803_11390	85 kDa	109		Kinase
Glucokinase	GL50803_8826	38 kDa	77		Kinase
Pyruvate kinase	GL50803_3206	71 kDa	57		Kinase
Phosphoenolpyruvate carboxykinase	GL50803_10623	74 kDa	52		Kinase
Kinase, SCY1	GL50803_8805	103 kDa	51		Kinase
Kinase, NEK	GL50803_113553	72 kDa	48		Kinase
Ser/Thr protein kinase	GL50803_15410	32 kDa	41		Kinase
Kinase, CDC7	GL50803_112076	190 kDa	36		Kinase
Phosphorylase B kinase gamma catalytic chain	GL50803_10698	85 kDa	35		Kinase
Pyruvate kinase	GL50803_17143	61 kDa	33		Kinase
Kinase, CMGC MAPK	GL50803_22850	41 kDa	29		Kinase
Kinase, CMGC GSK	GL50803_17625	40 kDa	29		Kinase
Kinase, CMGC DYRK	GL50803_137695	97 kDa	28		Kinase
Ribokinase	GL50803_15297	37 kDa	27		Kinase
Kinase, CAMK CAMKL	GL50803_16034	49 kDa	27		Kinase
Nucleoside diphosphate kinase	GL50803_11301	17 kDa	25		Kinase
Kinase, NEK	GL50803_8445	67 kDa	25		Kinase
Cluster of Kinase, NEK	GL50803_101534 [2]	31 kDa	25		Kinase
Kinase, CAMK CAMKL	GL50803_16235	46 kDa	24		Kinase
Kinase, NEK	GL50803_9421	64 kDa	24		Kinase
Kinase, NEK	GL50803_16967	155 kDa	22		Kinase
Hypothetical protein	GL50803_17400	35 kDa	22		Kinase
Kinase, CMGC CDK	GL50803_15397	38 kDa	21		Kinase
Kinase, STE STE2	GL50803_15514	58 kDa	21		Kinase
Kinase, CMGC CDK	GL50803_16802	33 kDa	20		Kinase
Kinase, STE STE2	GL50803_22165	40 kDa	20		Kinase
Kinase, CMGC MAPK	GL50803_17563	44 kDa	20		Kinase
Kinase, NEK	GL50803_101534	31 kDa	19		Kinase
Kinase	GL50803_5643	76 kDa	19		Kinase
CAMP-dependent protein kinase regulatory chain	GL50803_9117	51 kDa	19		Kinase
Kinase, NEK	GL50803_5346	55 kDa	18		Kinase
Kinase, NEK	GL50803_6680	39 kDa	17		Kinase
Kinase, NAK	GL50803_12223	70 kDa	16		Kinase
Kinase, NEK-like	GL50803_15035	59 kDa	15		Kinase
Kinase, STE STE2	GL50803_10609	47 kDa	14		Kinase
Kinase, NEK	GL50803_26199	53 kDa	14		Kinase
Hypothetical protein	GL50803_8692	37 kDa	13		Kinase
Kinase, AGC NDR	GL50803_8587	55 kDa	12		Kinase
Phosphoinositide-3-kinase, class 3	GL50803_17406	183 kDa	12		Kinase
Kinase, NEK	GL50803_24321	33 kDa	11		Kinase
Kinase, CAMK CAMKL	GL50803_14364	70 kDa	11		Kinase
Kinase, NEK	GL50803_2483	57 kDa	10		Kinase
Kinase, NEK	GL50803_101307 1	33 kDa	9		Kinase
Kinase, NEK	GL50803_14742	33 kDa	8		Kinase
Deoxynucleoside kinase	GL50803_17451	29 kDa	8		Kinase
Kinase, CK1 Casein kinase	GL50803_7537	46 kDa	8		Kinase
Kinase, NEK	GL50803_10893	36 kDa	8		Kinase
Kinase, NEK	GL50803_87677	133 kDa	8		Kinase
Kinase, AGC PKA	GL50803_86444	47 kDa	7		Kinase
Kinase, NEK	GL50803_95593	42 kDa	7		Kinase
Kinase, CAMKK	GL50803_96363	300 kDa	7		Kinase
Kinase, VPS15	GL50803_113456	234 kDa	7		Kinase
Kinase, NEK	GL50803_13921	43 kDa	7		Kinase
5'-AMP-activated protein kinase, beta-1 subunit	GL50803_101919	28 kDa	5		Kinase
Adenylate kinase	GL50803_28234	32 kDa	5		Kinase
Kinase, NEK	GL50803_8152	65 kDa	5		Kinase
Kinase, NEK	GL50803_9196	34 kDa	5		Kinase
Serine/Threonine-protein kinase pkwA, putative	GL50803_9173	41 kDa	5		Kinase
Kinase, CMGC CDK	GL50803_8037	35 kDa	4		Kinase
Kinase, NEK	GL50803_17069	59 kDa	4		Kinase
Kinase, NEK	GL50803_112518	76 kDa	4		Kinase
Kinase, CAMK CAMKL	GL50803_14661	52 kDa	4		Kinase
Ribose-phosphate pyrophosphokinase	GL50803_21750	41 kDa	4		Kinase
Kinase, CMGC CK2	GL50803_27520	55 kDa	4		Kinase
Hypothetical protein	GL50803_11763	33 kDa	4		Kinase
Kinase, AGC AKT	GL50803_11364	66 kDa	3		Kinase
Kinase, AGC PKA	GL50803_11214	40 kDa	3		Kinase
Uridine kinase	GL50803_16549	77 kDa	3		Kinase
Kinase, NEK-frag	GL50803_102034	108 kDa	3		Kinase
Kinase, NEK	GL50803_91220	124 kDa	3		Kinase
Phosphatidylinositol-4-phosphate 5-kinase, putative	GL50803_2622	32 kDa	3		Kinase
Kinase, NEK-frag	GL50803_16839	86 kDa	3		Kinase
Kinase, CAMK CAMKL	GL50803_17566	71 kDa	2		Kinase
Nucleoside diphosphate kinase	GL50803_14135	43 kDa	2		Kinase
Kinase, CMGC DYRK	GL50803_17558	137 kDa	2		Kinase
5'-AMP-activated protein kinase, gamma-1 subunit	GL50803_3414	40 kDa	2		Kinase
Kinase, NEK	GL50803_114937	85 kDa	2		Kinase
GTOR	GL50803_35180	363 kDa	2		Kinase
Kinase, NEK	GL50803_103944	96 kDa	1		Kinase
Alpha-7.3 giardin	GL50803_114787	33 kDa	118		Giardins
Alpha-6 giardin	GL50803_14551	33 kDa	57		Giardins
Alpha-7.1 giardin	GL50803_103373	43 kDa	54		Giardins
Alpha-3 giardin	GL50803_11683	33 kDa	46		Giardins
Alpha-14 giardin	GL50803_15097	39 kDa	40		Giardins
Alpha-1	GL50803_5649	37 kDa	16		Giardins
Alpha-19 giardin	GL50803_4026	48 kDa	8		Giardins
Alpha-12 giardin	GL50803_10073	36 kDa	4		Giardins
Alpha-9 giardin	GL50803_103437	34 kDa	4		Giardins
Alpha-5 giardin	GL50803_7797	34 kDa	1		Giardins
Cluster of Long chain fatty acid CoA ligase, putative	GL50803_113892 [2]	85 kDa	70		Lipid transfer/metabolism related protein
Phosphatidylinositol transfer protein alpha isoform	GL50803_4197	39 kDa	53		Lipid transfer/metabolism related protein
Hypothetical protein	GL50803_16717	29 kDa	35		Lipid transfer/metabolism related protein
Long chain fatty acid CoA ligase, putative	GL50803_113892	85 kDa	32		Lipid transfer/metabolism related protein
Hypothetical protein	GL50803_5800	30 kDa	27		Lipid transfer/metabolism related protein
Long chain fatty acid CoA ligase 5	GL50803_9062	94 kDa	25		Lipid transfer/metabolism related protein
Phospholipase B	GL50803_93548	63 kDa	11		Lipid transfer/metabolism related protein
Long chain fatty acid CoA ligase 5	GL50803_21118	85 kDa	8		Lipid transfer/metabolism related protein
Hypothetical protein	GL50803_14104	85 kDa	6		Lipid transfer/metabolism related protein
Long chain fatty acid CoA ligase 4	GL50803_30476	90 kDa	4		Lipid transfer/metabolism related protein
Ubiquitin	GL50803_7110	9 kDa	51		Ubiquitination-related protein
Ubiquitin-conjugating enzyme E1	GL50803_10661	121 kDa	29		Ubiquitination-related protein
Ubiquitin carboxyl-terminal hydrolase 4	GL50803_14460	93 kDa	16		Ubiquitination-related protein
Hypothetical protein	GL50803_8405	48 kDa	14		Ubiquitination-related protein
Ubiquitin protein, putative	GL50803_15270	56 kDa	7		Ubiquitination-related protein
Ubiquitin carboxyl-terminal hydrolase 14	GL50803_102710	92 kDa	6		Ubiquitination-related protein
Ubiquitin carboxyl-terminal hydrolase 14	GL50803_8189	50 kDa	5		Ubiquitination-related protein
Hypothetical protein	GL50803_32730	188 kDa	4		Ubiquitination-related protein
Coiled-coil protein	GL50803_113677	255 kDa	134		Cell traffic related protein
Hypothetical protein	GL50803_41212	149 kDa	112		Cell traffic related protein
Coiled-coil protein	GL50803_10167	133 kDa	81		Cell traffic related protein
Cluster of Kinesin-3	GL50803_102101 [2]	115 kDa	61		Cell traffic related protein
Coiled-coil protein	GL50803_15591	186 kDa	47		Cell traffic related protein
Kinesin-3	GL50803_102101	115 kDa	14		Cell traffic related protein
Kinesin-13	GL50803_16945	80 kDa	13		Cell traffic related protein
Dynein light chain	GL50803_9848	10 kDa	11		Cell traffic related protein
Kinesin-3	GL50803_112846	121 kDa	9		Cell traffic related protein
Dynein light intermediate chain	GL50803_13273	27 kDa	9		Cell traffic related protein
Dynein intermediate chain	GL50803_6939	70 kDa	8		Cell traffic related protein
Kinesin-1	GL50803_13825	108 kDa	7		Cell traffic related protein
Dynein intermediate chain	GL50803_33218	84 kDa	7		Cell traffic related protein
Hypothetical protein	GL50803_10889	27 kDa	6		Cell traffic related protein
Kinesin-3	GL50803_6262	121 kDa	4		Cell traffic related protein
Dynein heavy chain	GL50803_40496	553 kDa	3		Cell traffic related protein
Kinesin-6	GL50803_102455	130 kDa	3		Cell traffic related protein
Axonemal p66.	GL50803_114462	63 kDa	3		Cell traffic related protein
Hypothetical protein	GL50803_6377	93 kDa	3		Cell traffic related protein
IFT complex B	GL50803_17223	115 kDa	3		Cell traffic related protein
Hypothetical protein	GL50803_113871	91 kDa	3		Cell traffic related protein
Cluster of Kinesin-2	GL50803_17333	80 kDa	2		Cell traffic related protein
WD-4	GL50803_16957	39 kDa	2		Cell traffic related protein
Kinesin-2	GL50803_17333	80 kDa	1		Cell traffic related protein
Hypothetical protein	GL50803_10881	56 kDa	24		Chaperone
Hypothetical protein	GL50803_15495	98 kDa	12		Chaperone
Hypothetical protein	GL50803_5604	15 kDa	9		Chaperone
Hypothetical protein	GL50803_10423	18 kDa	7		Chaperone
Hypothetical protein	GL50803_13904	19 kDa	7		Chaperone
Heat-shock protein, putative	GL50803_16412	95 kDa	88		Chaperone
Chaperone protein DnaJ	GL50803_9808	45 kDa	53		Chaperone
Chaperone protein dnaJ	GL50803_15148	67 kDa	26		Chaperone
Prefoldin subunit 3, putative	GL50803_7030	22 kDa	18		Chaperone
Chaperone protein dnaJ	GL50803_9751	40 kDa	11		Chaperone
TCP-1 chaperonin subunit beta	GL50803_11397	57 kDa	70		Chaperone
TCP-1 chaperonin subunit eta	GL50803_16124	65 kDa	66		Chaperone
TCP-1 chaperonin subunit theta	GL50803_13500	61 kDa	54		Chaperone
TCP-1 chaperonin subunit alpha	GL50803_91919	59 kDa	50		Chaperone
TCP-1 chaperonin subunit epsilon	GL50803_11992	61 kDa	44		Chaperone
TCP-1 chaperonin subunit zeta	GL50803_10231	61 kDa	38		Chaperone
TCP-1 chaperonin subunit alpha	GL50803_17482	56 kDa	37		Chaperone
TCP-1 chaperonin subunit gamma	GL50803_17411	62 kDa	26		Chaperone
Wos2 protein	GL50803_10429	21 kDa	51		Chaperone
Nuclear LIM interactor-interacting factor 1	GL50803_4063	47 kDa	3		Chaperone
BUB3	GL50803_102890	40 kDa	2		Chaperone
UPL-1	GL50803_9779	34 kDa	158		Translation-related protein
Translation initiation factor eIF-4A, putative	GL50803_10255	43 kDa	120		Translation-related protein
Prolyl-tRNA synthetase	GL50803_15983	61 kDa	110		Translation-related protein
Arginyl-tRNA synthetase	GL50803_10521	70 kDa	67		Translation-related protein
Aspartyl-tRNA synthetase	GL50803_10870	63 kDa	62		Translation-related protein
Threonyl-tRNA synthetase	GL50803_13998	79 kDa	58		Translation-related protein
Polyadenylate-binding protein, putative	GL50803_5942	50 kDa	49		Translation-related protein
Glutaminyl-tRNA synthetase	GL50803_86681	80 kDa	48		Translation-related protein
Isoleucyl-tRNA synthetase	GL50803_104173	134 kDa	47		Translation-related protein
Glutaminyl-tRNA synthetase	GL50803_9348	88 kDa	44		Translation-related protein
Lysyl-tRNA synthetase	GL50803_16766	66 kDa	44		Translation-related protein
Seryl-tRNA synthetase	GL50803_101501	52 kDa	36		Translation-related protein
Asparaginyl-tRNA synthetase	GL50803_14375	62 kDa	35		Translation-related protein
Leucyl-tRNA synthetase	GL50803_8621	132 kDa	35		Translation-related protein
Hypothetical protein	GL50803_4266	121 kDa	32		Translation-related protein
Glycyl-tRNA synthetase	GL50803_9011	70 kDa	28		Translation-related protein
RNase L inhibitor	GL50803_7662	75 kDa	25		Translation-related protein
Eukaryotic translation initiation factor 2 beta subunit	GL50803_91398	37 kDa	24		Translation-related protein
Eukaryotic translation initiation factor 5A	GL50803_14614	17 kDa	23		Translation-related protein
Alanyl-tRNA synthetase	GL50803_96460	108 kDa	22		Translation-related protein
Phenylalanyl-tRNA synthetase alpha chain	GL50803_12162	61 kDa	20		Translation-related protein
Eukaryotic translation initiation factor 2 alpha subunit	GL50803_13943	38 kDa	20		Translation-related protein
Tryptophanyl-tRNA synthetase	GL50803_3032	48 kDa	14		Translation-related protein
ATP-dependent RNA helicase p47, putative	GL50803_16376	57 kDa	14		Translation-related protein
Phenylalanyl-tRNA synthetase beta chain	GL50803_16760	66 kDa	11		Translation-related protein
Histidyl-tRNA synthetase	GL50803_22808	105 kDa	11		Translation-related protein
Eukaryotic translation initiation factor 5	GL50803_15538	38 kDa	9		Translation-related protein
ATP-dependent RNA helicase-like protein	GL50803_15048	73 kDa	9		Translation-related protein
Hypothetical protein	GL50803_24279	90 kDa	9		Translation-related protein
Translation initiation factor IF-2, putative	GL50803_115239	104 kDa	8		Translation-related protein
Methionyl-tRNA synthetase	GL50803_22204	65 kDa	8		Translation-related protein
Hypothetical protein	GL50803_9899	59 kDa	8		Translation-related protein
Hypothetical protein	GL50803_137753	163 kDa	8		Translation-related protein
Tyrosyl-tRNA synthetase	GL50803_16612	43 kDa	6		Translation-related protein
Translationally controlled tumor protein-like protein	GL50803_6242	17 kDa	6		Translation-related protein
RNA polymerase II subunit Rpb5a	GL50803_137609	26 kDa	6		Translation-related protein
Hypothetical protein	GL50803_13269	40 kDa	6		Translation-related protein
Translation initiation factor 2 gamma subunit	GL50803_2970	52 kDa	5		Translation-related protein
RNA binding protein, putative	GL50803_11186	32 kDa	5		Translation-related protein
Translational activator GCN1	GL50803_93275	315 kDa	5		Translation-related protein
WD-repeat membrane protein	GL50803_16709	213 kDa	5		Translation-related protein
DEAD box RNA helicase Vasa	GL50803_34684	50 kDa	4		Translation-related protein
Elongation initiation factor 5C	GL50803_7522	47 kDa	4		Translation-related protein
RTCB PROTEIN	GL50803_23602	65 kDa	4		Translation-related protein
Zinc finger domain	GL50803_35670	46 kDa	4		Translation-related protein
Hypothetical protein	GL50803_15546	29 kDa	4		Translation-related protein
Methionyl-tRNA synthetase	GL50803_4606	25 kDa	3		Translation-related protein
DNA-directed RNA polymerase subunit D	GL50803_10055	40 kDa	3		Translation-related protein
ATP-dependent RNA helicase p54, putative	GL50803_2098	48 kDa	3		Translation-related protein
Translation initiation inhibitor	GL50803_480	13 kDa	3		Translation-related protein
La ribonucleoprotein, putative	GL50803_9803	39 kDa	3		Translation-related protein
Eukaryotic peptide chain release factor subunit 1	GL50803_17190	51 kDa	3		Translation-related protein
SUA5 protein	GL50803_17389	43 kDa	3		Translation-related protein
WD-4	GL50803_7807	60 kDa	3		Translation-related protein
Hypothetical protein	GL50803_17393	38 kDa	3		Translation-related protein
Valine-tRNA ligase	GL50803_35428	139 kDa	2		Translation-related protein
Metal-dependent hydrolase related to alanyl-tRNA synthetase	GL50803_15078	43 kDa	2		Translation-related protein
Hypothetical protein	GL50803_11720	48 kDa	17		Transcription-related protein
Regulator of nonsense transcripts 1-like protein	GL50803_13452	147 kDa	5		Transcription-related protein
Transcription factor, putative	GL50803_16568	105 kDa	4		Transcription-related protein
Hypothetical protein	GL50803_17161	38 kDa	12	GiTOM40	Mitosomal-related protein
Axoneme-associated protein GASP-18	GL50803_16745	116 kDa	62		Ankyrin-repeat protein
Spindle pole protein, putative	GL50803_33660	104 kDa	5		Ankyrin-repeat protein
Ankyrin repeat protein	GL50803_16914	165 kDa	5		Ankyrin-repeat protein
Hypothetical protein	GL50803_16471	87 kDa	4		Ankyrin-repeat protein
Ser/Thr phosphatase 2A, 65kDa reg sub A	GL50803_7439	72 kDa	94		Phosphatase-related protein
Serine/threonine protein phosphatase 7	GL50803_7588	47 kDa	36		Phosphatase-related protein
Protein phosphatase PP2A regulatory subunit B	GL50803_4079	53 kDa	34		Phosphatase-related protein
Ser/Thr phosphatase	GL50803_15214	35 kDa	28		Phosphatase-related protein
Protein phosphatase 2A regulatory subunit, putative	GL50803_9894	101 kDa	26		Phosphatase-related protein
Serine/threonine protein phosphatase PP-X isozyme 2	GL50803_14311	38 kDa	25		Phosphatase-related protein
Protein phosphatase 2A B' regulatory subunit Wdb1	GL50803_16443	93 kDa	22		Phosphatase-related protein
Phosphatase	GL50803_14404	42 kDa	21		Phosphatase-related protein
Protein phosphatase PP2A regulatory subunit A	GL50803_16567	75 kDa	20		Phosphatase-related protein
Type II inositol-1,4,5-trisphosphate 5-phosphatase precursor	GL50803_14787	81 kDa	15		Phosphatase-related protein
Ser/Thr phosphatase PP2A-2 catalytic subunit	GL50803_5010	40 kDa	13		Phosphatase-related protein
Ser/Thr phosphatase 2C, putative	GL50803_11740	39 kDa	12		Phosphatase-related protein
Protein phosphatase 2C	GL50803_32312	57 kDa	9		Phosphatase-related protein
Phosphatase	GL50803_15215	35 kDa	8		Phosphatase-related protein
Manganese-dependent inorganic pyrophosphatase, putative	GL50803_8163	76 kDa	8		Phosphatase-related protein
Hypothetical protein	GL50803_135885	24 kDa	7		Phosphatase-related protein
Protein tyrosine phosphatase	GL50803_25035	69 kDa	6		Phosphatase-related protein
Serine/threonine protein phosphatase 5	GL50803_2198	57 kDa	6		Phosphatase-related protein
Phosphatase	GL50803_13875	114 kDa	5		Phosphatase-related protein
Phosphatase, putative	GL50803_4357	72 kDa	5		Phosphatase-related protein
Hypothetical protein	GL50803_14475	127 kDa	5		Phosphatase-related protein
MutT/nudix family protein	GL50803_4204	27 kDa	4		Phosphatase-related protein
Protein phosphatase methylesterase-1	GL50803_16180	46 kDa	3		Phosphatase-related protein
Ser/Thr protein phosphatase PP1-alpha 2 catalytic subunit	GL50803_14568	37 kDa	2		Phosphatase-related protein
Protein 21.1	GL50803_9030	37 kDa	117		Protein 21.1
Protein 21.1	GL50803_17060	66 kDa	116		Protein 21.1
Protein 21.1	GL50803_32778	64 kDa	57		Protein 21.1
Protein 21.1	GL50803_21505	95 kDa	50		Protein 21.1
Protein 21.1	GL50803_24842	201 kDa	48		Protein 21.1
Protein 21.1	GL50803_21505	95 kDa	46		Protein 21.1
Protein 21.1	GL50803_102813	37 kDa	44		Protein 21.1
Protein 21.1	GL50803_137703	57 kDa	32		Protein 21.1
Protein 21.1	GL50803_14434	50 kDa	27		Protein 21.1
Protein 21.1	GL50803_8235	34 kDa	21		Protein 21.1
Protein 21.1	GL50803_114671	69 kDa	17		Protein 21.1
Protein 21.1	GL50803_14679	54 kDa	15		Protein 21.1
Protein 21.1	GL50803_27925	88 kDa	14		Protein 21.1
Protein 21.1	GL50803_16220	71 kDa	13		Protein 21.1
Protein 21.1	GL50803_16227	55 kDa	9		Protein 21.1
Protein 21.1	GL50803_11499	32 kDa	7		Protein 21.1
Protein 21.1	GL50803_7414	41 kDa	6		Protein 21.1
Protein 21.1	GL50803_8174	94 kDa	5		Protein 21.1
Protein 21.1	GL50803_4383	84 kDa	4		Protein 21.1
Protein 21.1	GL50803_88735	71 kDa	4		Protein 21.1
Protein 21.1	GL50803_102444	26 kDa	4		Protein 21.1
Protein 21.1	GL50803_3147	65 kDa	3		Protein 21.1
Protein 21.1	GL50803_3475	128 kDa	3		Protein 21.1
Protein 21.1	GL50803_13427	28 kDa	3		Protein 21.1
Protein 21.1	GL50803_14681	56 kDa	3		Protein 21.1
Protein 21.1	GL50803_8928	61 kDa	2		Protein 21.1
Protein 21.1	GL50803_88245	134 kDa	2		Protein 21.1
Protein 21.1	GL50803_14539	134 kDa	2		Protein 21.1
Protein 21.1	GL50803_16435	77 kDa	2		Protein 21.1
Stress-induced-phosphoprotein 1	GL50803_27310	65 kDa	143		Uncategorized protein
14-3-3 protein	GL50803_6430	29 kDa	108		Uncategorized protein
Glycogen phosphorylase	GL50803_6226	105 kDa	91		Uncategorized protein
GTP-binding nuclear protein RAN/TC4	GL50803_15869	25 kDa	68		Uncategorized protein
Axoneme-associated protein GASP-18	GL50803_16745	116 kDa	62		Uncategorized protein
TBP-interacting protein TIP49	GL50803_9825	51 kDa	59		Uncategorized protein
Spindle pole protein, putative	GL50803_17055	62 kDa	51		Uncategorized protein
A-type flavoprotein lateral transfer candidate	GL50803_10358	47 kDa	44		Uncategorized protein
Phosphomannomutase-2	GL50803_17254	74 kDa	37		Uncategorized protein
Fe-hydrogenase-1	GL50803_6304	52 kDa	34		Uncategorized protein
Importin beta-3 subunit	GL50803_15106	128 kDa	32		Uncategorized protein
G1 to S phase transition protein 1, putative	GL50803_17460	51 kDa	30		Uncategorized protein
TBP-interacting protein TIP49	GL50803_17565	53 kDa	30		Uncategorized protein
Metalloprotease, insulinase family	GL50803_9508	131 kDa	25		Uncategorized protein
Thioredoxin reductase	GL50803_9827	34 kDa	25		Uncategorized protein
Nitroreductase Fd-NR2	GL50803_22677	29 kDa	24		Uncategorized protein
Hybrid cluster protein lateral transfer candidate	GL50803_3042	63 kDa	23		Uncategorized protein
Metalloprotease, insulinase family	GL50803_93551	129 kDa	21		Uncategorized protein
Copine I	GL50803_29490	30 kDa	17		Uncategorized protein
Serpin 1	GL50803_4653	39 kDa	17		Uncategorized protein
Transglutaminase/protease, putative	GL50803_16817	52 kDa	15		Uncategorized protein
Dipeptidyl-peptidase III	GL50803_33689	79 kDa	14		Uncategorized protein
Histone H2B	GL50803_121045	15 kDa	14		Uncategorized protein
Small glutamine-rich tetratricopeptide repeat-containing protein	GL50803_7287	32 kDa	14		Uncategorized protein
Dipeptidyl-peptidase III	GL50803_33689	79 kDa	14		Uncategorized protein
TMP52	GL50803_137603	52 kDa	12		Uncategorized protein
CDC72	GL50803_5772	47 kDa	11		Uncategorized protein
ZipA	GL50803_16811	92 kDa	10		Uncategorized protein
Cathepsin L precursor	GL50803_14983	65 kDa	9		Uncategorized protein
GTP-binding protein, putative	GL50803_114246	45 kDa	9		Uncategorized protein
Nucleotide-binding protein 1	GL50803_10969	37 kDa	9		Uncategorized protein
4-methyl-5-thiazole monophosphate biosynthesis enzyme	GL50803_9088	20 kDa	8		Uncategorized protein
Nucleotide-binding protein 1	GL50803_15324	40 kDa	7		Uncategorized protein
Giardia trophozoite antigen GTA-1	GL50803_17090	21 kDa	7		Uncategorized protein
GTP-binding protein	GL50803_17149	57 kDa	6		Uncategorized protein
Developmentally regulated GTP-binding protein 1	GL50803_16200	41 kDa	6		Uncategorized protein
Metallo-beta-lactamase superfamily protein	GL50803_14392	35 kDa	5		Uncategorized protein
Nucleotide-binding protein 1	GL50803_14604	45 kDa	4		Uncategorized protein
Axoneme central apparatus protein	GL50803_16202	54 kDa	4		Uncategorized protein
FixW protein, putative	GL50803_23888	23 kDa	4		Uncategorized protein
RAN binding protein 1	GL50803_16969	19 kDa	4		Uncategorized protein
tumor suppressor protein-like protein	GL50803_4248	43 kDa	4		Uncategorized protein
Rho GDI	GL50803_2925	22 kDa	4		Uncategorized protein
Histone H3	GL50803_135231	16 kDa	3		Uncategorized protein
Histone H4	GL50803_135001	11 kDa	3		Uncategorized protein
Cathepsin L precursor	GL50803_16380	62 kDa	3		Uncategorized protein
ZPR1	GL50803_8842	52 kDa	3		Uncategorized protein
Pyrazinamidase/nicotinamidase	GL50803_6757	21 kDa	3		Uncategorized protein
Transducin/WD-4	GL50803_17550	41 kDa	3		Uncategorized protein
Xaa-Pro dipeptidase	GL50803_16722	50 kDa	3		Uncategorized protein
Leucine-rich repeat protein	GL50803_11684	89 kDa	3		Uncategorized protein
N-terminal acetyltransferase complex ARD1 subunit, putative	GL50803_16572	21 kDa	3		Uncategorized protein
ClpB protein	GL50803_17520	98 kDa	3		Uncategorized protein
HSP7	GL50803_16111	68 kDa	2		Uncategorized protein
FixW protein, putative	GL50803_6289	15 kDa	2		Uncategorized protein
Caltractin	GL50803_104685	20 kDa	2		Uncategorized protein
Cathepsin B precursor	GL50803_14019	33 kDa	2		Uncategorized protein
Peroxiredoxin 1	GL50803_15383	28 kDa	2		Uncategorized protein
Endothelin-converting enzyme 2	GL50803_4349	25 kDa	2		Uncategorized protein
Degreening related gene dee76 protein	GL50803_17294	38 kDa	2		Uncategorized protein
Microsomal signal peptidase 18 kDa subunit	GL50803_9174	24 kDa	2		Uncategorized protein
5'-3' exoribonuclease 2	GL50803_113365	221 kDa	2		Uncategorized protein
TRP domain containing protein	GL50803_11100	201 kDa	2		Uncategorized protein
Developmentally regulated GTP-binding protein 1	GL50803_5871	41 kDa	2		Uncategorized protein
Hypothetical protein	GL50803_9183	214 kDa	130		Hypothetical protein
Hypothetical protein	GL50803_94463	53 kDa	112		Hypothetical protein
Hypothetical protein	GL50803_101278	150 kDa	108		Hypothetical protein
Hypothetical protein	GL50803_8528	57 kDa	77		Hypothetical protein
Hypothetical protein	GL50803_11354	30 kDa	62		Hypothetical protein
Hypothetical protein	GL50803_16504	97 kDa	46		Hypothetical protein
Hypothetical protein	GL50803_11380	52 kDa	45		Hypothetical protein
Hypothetical protein	GL50803_17332	179 kDa	44		Hypothetical protein
Hypothetical protein	GL50803_22855	48 kDa	33		Hypothetical protein
Hypothetical protein	GL50803_16353	84 kDa	30		Hypothetical protein
Hypothetical protein	GL50803_17255	74 kDa	26		Hypothetical protein
Hypothetical protein	GL50803_23004	18 kDa	24		Hypothetical protein
Hypothetical protein	GL50803_17119	84 kDa	16		Hypothetical protein
Hypothetical protein	GL50803_10882	33 kDa	15		Hypothetical protein
Hypothetical protein	GL50803_16067	35 kDa	15		Hypothetical protein
Hypothetical protein	GL50803_6330	29 kDa	15		Hypothetical protein
Hypothetical protein	GL50803_6171	17 kDa	15		Hypothetical protein
Hypothetical protein	GL50803_15334	195 kDa	13		Hypothetical protein
Hypothetical protein	GL50803_94117	241 kDa	12		Hypothetical protein
Hypothetical protein	GL50803_94762	123 kDa	10		Hypothetical protein
Hypothetical protein	GL50803_22543	147 kDa	10		Hypothetical protein
Hypothetical protein	GL50803_6917	23 kDa	8		Hypothetical protein
Hypothetical protein	GL50803_10778	112 kDa	8		Hypothetical protein
Hypothetical protein	GL50803_14318	28 kDa	8		Hypothetical protein
Hypothetical protein	GL50803_2107	36 kDa	8		Hypothetical protein
Hypothetical protein	GL50803_90434	160 kDa	7		Hypothetical protein
Hypothetical protein	GL50803_23447	182 kDa	7		Hypothetical protein
Hypothetical protein	GL50803_29147	14 kDa	6		Hypothetical protein
Hypothetical protein	GL50803_7244	21 kDa	6		Hypothetical protein
Hypothetical protein	GL50803_92132	187 kDa	6		Hypothetical protein
Hypothetical protein	GL50803_15834	30 kDa	6		Hypothetical protein
Hypothetical protein	GL50803_4597	43 kDa	5		Hypothetical protein
Hypothetical protein	GL50803_3538	30 kDa	5		Hypothetical protein
Hypothetical protein	GL50803_9296	26 kDa	5		Hypothetical protein
Hypothetical protein	GL50803_114921	224 kDa	5		Hypothetical protein
Hypothetical protein	GL50803_11700	63 kDa	4		Hypothetical protein
Hypothetical protein	GL50803_32908	49 kDa	4		Hypothetical protein
Hypothetical protein	GL50803_21201	30 kDa	4		Hypothetical protein
Hypothetical protein	GL50803_114498	182 kDa	4		Hypothetical protein
Hypothetical protein	GL50803_7242	27 kDa	4		Hypothetical protein
Hypothetical protein	GL50803_15213	70 kDa	4		Hypothetical protein
Hypothetical protein	GL50803_9780	27 kDa	4		Hypothetical protein
Hypothetical protein	GL50803_112018	82 kDa	4		Hypothetical protein
Hypothetical protein	GL50803_16424	30 kDa	4		Hypothetical protein
Hypothetical protein	GL50803_21474	182 kDa	3		Hypothetical protein
Hypothetical protein	GL50803_114497	116 kDa	3		Hypothetical protein
Hypothetical protein	GL50803_28699	27 kDa	3		Hypothetical protein
Hypothetical protein	GL50803_15376	323 kDa	3		Hypothetical protein
Hypothetical protein	GL50803_15600	19 kDa	3		Hypothetical protein
Hypothetical protein	GL50803_16720	96 kDa	3		Hypothetical protein
Hypothetical protein	GL50803_17362	190 kDa	3		Hypothetical protein
Hypothetical protein	GL50803_13262	37 kDa	3		Hypothetical protein
Hypothetical protein	GL50803_7233	47 kDa	3		Hypothetical protein
Hypothetical protein	GL50803_87056	232 kDa	3		Hypothetical protein
Hypothetical protein	GL50803_13382	88 kDa	3		Hypothetical protein
Hypothetical protein	GL50803_16668	77 kDa	2		Hypothetical protein
Hypothetical protein	GL50803_34701	223 kDa	2		Hypothetical protein
Hypothetical protein	GL50803_16768	355 kDa	2		Hypothetical protein
Hypothetical protein	GL50803_7328	68 kDa	2		Hypothetical protein
Hypothetical protein	GL50803_32399	49 kDa	2		Hypothetical protein

## Sheet: finalTable-GiVPS25
Additional Material 22_Supplementary Table 4: Single co-IP datasets derived from HA epitope-tagged variants for GiVps20L, 25, 36 and CHMP7 expressed in transgenic G. intestinalis lines.
coIP data Gi8329/GiVPS25-DOI: 10.6019/PXD016448
GiardiaDB annotation	Accession Number	MW	Number of hits (ESC95-2-95)	Observations	Protein Category
Hypothetical protein	GL50803_8329	21 kDa	211	GiVPS25	ESCRT
Protein disulfide isomerase PDI2	GL50803_9413	50 kDa	9	ER membrane marker	Endocytic/Secretory pathway
Hypothetical protein	GL50803_103709	95 kDa	18	GiVPS31C	ESCRT
Hypothetical protein	GL50803_90710	27 kDa	10	GiVPS22	ESCRT
Spindle pole protein, putative	GL50803_7031	109 kDa	10	GiVPS31A	ESCRT
Hypothetical protein	GL50803_7422	69 kDa	9	GiVPS36B	ESCRT
SKD1 protein	GL50803_101906	50 kDa	6	GiVPS4A	ESCRT
Topoisomerase II	GL50803_16795	57 kDa	6	GiVPS4B	ESCRT
Hypothetical protein	GL50803_7323	23 kDa	5	GiVPS24L	ESCRT
Hypothetical protein	GL50803_29327	23 kDa	4	GiVPS24A	ESCRT
Hypothetical protein	GL50803_6464	142 kDa	4	GiVPS31B	ESCRT
Hypothetical protein	GL50803_7843	22 kDa	2	GiVPS24B	ESCRT
Dynamin	GL50803_14373	80 kDa	34		Endocytic/Secretory pathway
Bip	GL50803_17121	74 kDa	32		Endocytic/Secretory pathway
AAA family ATPase	GL50803_16867	96 kDa	31		Endocytic/Secretory pathway
Vacuolar ATP synthase subunit B	GL50803_12216	55 kDa	22		Endocytic/Secretory pathway
Beta adaptin	GL50803_21423	123 kDa	19		Endocytic/Secretory pathway
Vacuolar ATP synthase catalytic subunit A	GL50803_7532	72 kDa	16		Endocytic/Secretory pathway
Vacuolar protein sorting 35	GL50803_23833	88 kDa	15		Endocytic/Secretory pathway
Rab1a	GL50803_9558	23 kDa	15		Endocytic/Secretory pathway
Clathrin heavy chain	GL50803_102108	207 kDa	14		Endocytic/Secretory pathway
Vacuolar ATP synthase subunit C	GL50803_87058	56 kDa	8		Endocytic/Secretory pathway
Rab11	GL50803_1695	24 kDa	8		Endocytic/Secretory pathway
NSF	GL50803_112681	91 kDa	6		Endocytic/Secretory pathway
Rab2b	GL50803_16636	25 kDa	5		Endocytic/Secretory pathway
ADP-ribosylation factor	GL50803_7789	22 kDa	5		Endocytic/Secretory pathway
Synaptobrevin-like protein	GL50803_14469	26 kDa	4		Endocytic/Secretory pathway
ABC transporter family protein	GL50803_92223	106 kDa	4		Endocytic/Secretory pathway
Hypothetical protein	GL50803_16773	95 kDa	4		Endocytic/Secretory Pathway
Sec23	GL50803_9376	95 kDa	3		Endocytic/Secretory pathway
Rab2a	GL50803_15567	24 kDa	3		Endocytic/Secretory pathway
Rab GDI	GL50803_11495	53 kDa	3		Endocytic/Secretory pathway
Hypothetical protein	GL50803_10868	23 kDa	3		Endocytic/Secretory pathway
WD-40 repeat protein family	GL50803_10822	39 kDa	3		Endocytic/Secretory pathway
Hypothetical protein	GL50803_32509	116 kDa	3		Endocytic/Secretory Pathway
Coatomer alpha subunit	GL50803_11953	139 kDa	2		Endocytic/Secretory pathway
Alpha-SNAP, putative	GL50803_17224	33 kDa	2		Endocytic/Secretory pathway
Vacuolar ATP synthase subunit H	GL50803_14961	59 kDa	2		Endocytic/Secretory pathway
Protein disulfide isomerase PDI5	GL50803_8064	15 kDa	2		Endocytic/Secretory pathway
Hypothetical protein	GL50803_13603	23 kDa	2		Uncategorized Proteins
Mu adaptin	GL50803_8917	48 kDa	2		Endocytic/Secretory pathway
Sec31	GL50803_2562	110 kDa	2		Endocytic/Secretory pathway
Signal recognition particle receptor	GL50803_14856	63 kDa	2		Endocytic/Secretory pathway
GTP-binding protein Sar1	GL50803_7569	21 kDa	2		Endocytic/secretory pathway
MDR-type permease	GL50803_8444	74 kDa	2		Endocytic/Secretory pathway
Hypothetical protein	GL50803_14660	14 kDa	2		Endocytic/Secretory Pathway
Protein disulfide isomerase PDI4	GL50803_103713	40 kDa	1		Endocytic/Secretory pathway
20S proteasome alpha subunit 2	GL50803_11434	27 kDa	10		Proteasome-related protein
20S proteasome alpha subunit 6	GL50803_7962	28 kDa	8		Proteasome-related protein
26S proteasome non-ATPase regulatory subunit 2	GL50803_33166	136 kDa	5		Proteasome-related protein
Proteasome subunit beta type 1	GL50803_13127	28 kDa	5		Proteasome-related protein
20S proteasome alpha subunit 3	GL50803_14497	27 kDa	4		Proteasome-related protein
26S proteasome regulatory subunit, putative	GL50803_91643	148 kDa	4		Proteasome-related protein
Hypothetical protein	GL50803_15454	53 kDa	4		Proteasome-related protein
Proteasome subunit beta type 2	GL50803_3209	24 kDa	3		Proteasome-related protein
Proteasome subunit beta type 5 precursor	GL50803_12949	32 kDa	3		Proteasome-related protein
S-adenosylmethionine synthetase	GL50803_5659	49 kDa	3		Proteasome-related protein
Proteasome subunit beta type 3	GL50803_13756	23 kDa	2		Proteasome-related protein
26S protease regulatory subunit 7	GL50803_86683	56 kDa	2		Proteasome-related protein
Proteasome subunit beta type 9 precursor	GL50803_9824	24 kDa	2		Proteasome-related protein
Ornithine carbamoyltransferase	GL50803_10311	36 kDa	228		Metabolic enzyme
Pyruvate-flavodoxin oxidoreductase	GL50803_114609	139 kDa	131		Metabolic enzyme
Arginine deiminase	GL50803_112103	64 kDa	130		Metabolic enzyme
Triosephosphate isomerase, cytosolic	GL50803_93938	28 kDa	72		Metabolic enzyme
Acetyl-CoA synthetase	GL50803_13608	78 kDa	70		Metabolic enzyme
NADP-specific glutamate dehydrogenase	GL50803_21942	50 kDa	68		Metabolic enzyme
Pyruvate-flavodoxin oxidoreductase	GL50803_17063	132 kDa	64		Metabolic enzyme
Acyl-CoA synthetase	GL50803_86511	107 kDa	64		Metabolic enzyme
Glyceraldehyde 3-phosphate dehydrogenase	GL50803_6687	36 kDa	63		Metabolic enzyme
Cluster of Peroxiredoxin 1	GL50803_14521	23 kDa	55		Metabolic enzyme
Fructose-bisphosphate aldolase	GL50803_11043	35 kDa	54		Metabolic enzyme
Alcohol dehydrogenase	GL50803_93358	97 kDa	42		Metabolic enzyme
Malate dehydrogenase	GL50803_3331	35 kDa	42		Metabolic enzyme
Enolase	GL50803_11118	48 kDa	36		Metabolic enzyme
Glycerol-3-phosphate dehydrogenase	GL50803_16125	119 kDa	32		Metabolic enzyme
Alanine aminotransferase, putative	GL50803_12150	58 kDa	32		Metabolic enzyme
Transketolase	GL50803_9704	78 kDa	30		Metabolic enzyme
A-type flavoprotein lateral transfer candidate	GL50803_10358	47 kDa	30		Metabolic enzyme
Aminoacyl-histidine dipeptidase	GL50803_8407	55 kDa	29		Metabolic enzyme
Peptidyl-prolyl cis-trans isomerase B precursor	GL50803_17163	18 kDa	27		Metabolic enzyme
Malic enzyme	GL50803_14285	62 kDa	25		Metabolic enzyme
NADH oxidase lateral transfer candidate	GL50803_33769	53 kDa	25		Metabolic enzyme
Aminoacyl-histidine dipeptidase	GL50803_15832	57 kDa	23		Metabolic enzyme
Acyl-CoA synthetase	GL50803_16667	99 kDa	23		Metabolic enzyme
Pyrophosphate-fructose 6-phosphate 1-phosphotransferase alpha subunit	GL50803_14993	60 kDa	22		Metabolic enzyme
Glycogen phosphorylase	GL50803_6226	105 kDa	21		Metabolic enzyme
Threonine dehydratase lateral transfer candidate	GL50803_12108	104 kDa	13		Metabolic enzyme
Glutamate synthase	GL50803_7195	98 kDa	13		Metabolic enzyme
Phosphomannomutase-2	GL50803_17254	74 kDa	8		Metabolic enzyme
Aldose reductase	GL50803_9008	35 kDa	7		Metabolic enzyme
Aldose reductase	GL50803_7260	35 kDa	7		Metabolic enzyme
Glucose-6-phosphate isomerase	GL50803_9115	64 kDa	6		Metabolic enzyme
70 kDa peptidylprolyl isomerase, putative	GL50803_3643	38 kDa	5		Metabolic enzyme
UTP-glucose-1-phosphate uridylyltransferase	GL50803_29307	49 kDa	3		Metabolic enzyme
Transglutaminase/protease, putative	GL50803_16817	52 kDa	3		Metabolic enzyme
4-alpha-glucanotransferase, amylo-alpha-1,6-glucosidase	GL50803_10885	196 kDa	3		Metabolic enzyme
2,3-bisphosphoglycerate-independent phosphoglycerate mutase	GL50803_8822	65 kDa	3		Metabolic enzyme
L-serine dehydratase	GL50803_15090	56 kDa	3		Metabolic enzyme
Alcohol dehydrogenase 3 lateral transfer candidate	GL50803_3861	45 kDa	3		Metabolic enzyme
4-alpha-glucanotransferase	GL50803_8978	138 kDa	3		Metabolic enzyme
Hydroxymethylglutaryl-CoA synthase	GL50803_13962	54 kDa	2		Metabolic enzyme
L-serine dehydratase	GL50803_24662	57 kDa	2		Metabolic enzyme
Ornithine cyclodeaminase	GL50803_2452	34 kDa	2		Metabolic enzyme
Ribosomal protein L4	GL50803_17547	35 kDa	60		Ribosomal-related protein
Ribosomal protein L7	GL50803_19436	27 kDa	26		Ribosomal-related protein
Ribosomal protein S6	GL50803_14620	28 kDa	25		Ribosomal-related protein
Ribosomal protein SA	GL50803_7766	28 kDa	20		Ribosomal-related protein
Ribosomal protein S3a	GL50803_16265	28 kDa	18		Ribosomal-related protein
Ribosomal protein L7a	GL50803_17244	25 kDa	16		Ribosomal-related protein
Ribosomal protein L13	GL50803_14622	27 kDa	12		Ribosomal-related protein
Ribosomal protein L3	GL50803_16525	43 kDa	10		Ribosomal-related protein
Ribosomal protein L10a	GL50803_1345	25 kDa	9		Ribosomal-related protein
Ribosomal protein L10	GL50803_10428	24 kDa	9		Ribosomal-related protein
Ribosomal protein S3	GL50803_7999	25 kDa	8		Ribosomal-related protein
Ribosomal protein S2	GL50803_8118	27 kDa	7		Ribosomal-related protein
Ribosomal protein S4	GL50803_11359	30 kDa	7		Ribosomal-related protein
Ribosomal protein S14	GL50803_7878	16 kDa	7		Ribosomal-related protein
Ribosomal protein S7	GL50803_14329	22 kDa	5		Ribosomal-related protein
Ribosomal protein L15	GL50803_8001	24 kDa	5		Ribosomal-related protein
Ribosomal protein L35	GL50803_6133	17 kDa	5		Ribosomal-related protein
Acidic ribosomal protein P0	GL50803_17054	35 kDa	5		Ribosomal-related protein
Ribosomal protein L13a	GL50803_11247	23 kDa	4		Ribosomal-related protein
Ribosomal protein L5	GL50803_17395	34 kDa	4		Ribosomal-related protein
Ribosomal protein L23	GL50803_10091	15 kDa	4		Ribosomal-related protein
Ribosomal protein L21	GL50803_15520	18 kDa	4		Ribosomal-related protein
Ribosomal protein L18	GL50803_11950	20 kDa	3		Ribosomal-related protein
Ribosomal protein S9	GL50803_4547	22 kDa	3		Ribosomal-related protein
Ribosomal protein S23	GL50803_14699	16 kDa	3		Ribosomal-related protein
Ribosomal protein L12	GL50803_14938	20 kDa	3		Ribosomal-related protein
Ribosomal protein L35a	GL50803_5947	14 kDa	2		Ribosomal-related protein
Ribosomal protein L23A	GL50803_7870	16 kDa	2		Ribosomal-related protein
Ribosomal protein L30	GL50803_14321	12 kDa	2		Ribosomal-related protein
Ribosomal protein L11	GL50803_5593	20 kDa	2		Ribosomal-related protein
Ribosomal protein L17	GL50803_98056	19 kDa	2		Ribosomal-related protein
Beta tubulin	GL50803_101291	50 kDa	60		Cytoskeleton-related protein
Alpha-tubulin	GL50803_103676	51 kDa	53		Cytoskeleton-related protein
EH domain binding protein epsin 2	GL50803_3256	45 kDa	3		Cytoskeleton-related protein
IFT complex B	GL50803_17105	215 kDa	2		Cytoskeleton-related protein
Hypothetical protein	GL50803_14748	17 kDa	2		Cytoskeleton-related protein
Pyruvate, phosphate dikinase	GL50803_9909	98 kDa	136		Kinase
Phosphoglycerate kinase	GL50803_90872	44 kDa	88		Kinase
Carbamate kinase	GL50803_16453	34 kDa	78		Kinase
Kinase, NEK-frag	GL50803_15411	78 kDa	48		Kinase
Kinase, NEK	GL50803_16824	91 kDa	29		Kinase
Glucokinase	GL50803_8826	38 kDa	21		Kinase
Pyruvate kinase	GL50803_3206	71 kDa	16		Kinase
Kinase, NEK	GL50803_113553	72 kDa	14		Kinase
Pyruvate kinase	GL50803_17143	61 kDa	10		Kinase
Kinase, NEK	GL50803_5346	55 kDa	9		Kinase
Phosphorylase B kinase gamma catalytic chain	GL50803_10698	85 kDa	8		Kinase
Hypothetical protein	GL50803_17400	35 kDa	8		Kinase
Ser/Thr protein kinase	GL50803_15410	32 kDa	7		Kinase
Kinase, NEK	GL50803_11390	85 kDa	7		Kinase
Kinase, CAMK CAMKL	GL50803_16034	49 kDa	6		Kinase
Kinase, NEK	GL50803_101307	33 kDa	6		Kinase
Kinase, NEK	GL50803_8445	67 kDa	5		Kinase
Kinase, NEK	GL50803_16967	155 kDa	5		Kinase
Kinase, SCY1	GL50803_8805	103 kDa	4		Kinase
Kinase, NEK	GL50803_9421	64 kDa	4		Kinase
Kinase, NEK-like	GL50803_15035	59 kDa	4		Kinase
Kinase, NEK	GL50803_101534	31 kDa	4		Kinase
Kinase, CMGC MAPK	GL50803_22850	41 kDa	4		Kinase
CAMP-dependent protein kinase regulatory chain	GL50803_9117	51 kDa	4		Kinase
Kinase, STE STE20	GL50803_15514	58 kDa	4		Kinase
Kinase, CDC7	GL50803_112076	190 kDa	3		Kinase
Kinase, AGC NDR	GL50803_8587	55 kDa	3		Kinase
Phosphoenolpyruvate carboxykinase	GL50803_10623	74 kDa	2		Kinase
Kinase, CAMK CAMKL	GL50803_17566	71 kDa	2		Kinase
Kinase, NEK	GL50803_2483	57 kDa	2		Kinase
Kinase, NEK	GL50803_13215	71 kDa	2		Kinase
Kinase, NEK	GL50803_112518	76 kDa	2		Kinase
Deoxynucleoside kinase	GL50803_17451	29 kDa	2		Kinase
Uridine kinase	GL50803_8217	66 kDa	2		Kinase
Kinase, CMGC CDK	GL50803_8037	35 kDa	2		Kinase
Kinase, AGC PKA	GL50803_86444	47 kDa	2		Kinase
Kinase, NEK	GL50803_8152	65 kDa	2		Kinase
Adenylate kinase	GL50803_7009	28 kDa	2		Kinase
Kinase, CMGC DYRK	GL50803_137695	97 kDa	2		Kinase
Alpha-1 giardin	GL50803_11654	34 kDa	75		Giardin
Alpha-2 giardin	GL50803_7796	34 kDa	42		Giardin
Alpha-7.3 giardin	GL50803_114787	33 kDa	33		Giardin
Alpha-11 giardin	GL50803_17153	35 kDa	32		Giardin
Alpha-3 giardin	GL50803_11683	33 kDa	14		Giardin
Alpha-7.1 giardin	GL50803_103373	43 kDa	13		Giardin
Alpha-6 giardin	GL50803_14551	33 kDa	8		Giardin
Alpha-14 giardin	GL50803_15097	39 kDa	3		Giardin
Alpha-10 giardin	GL50803_5649	37 kDa	2		Giardin
Alpha-12 giardin	GL50803_10073	36 kDa	2		Giardin
Hypothetical protein	GL50803_16717	29 kDa	17		Lipid transfer/metabolism
Long chain fatty acid CoA ligase 5	GL50803_9062	94 kDa	8		Lipid Transfer/Metabolism
Cluster of Long chain fatty acid CoA ligase, putative	GL50803_113892	85 kDa	8		Lipid Transfer/Metabolism
Phosphatidylinositol transfer protein alpha isoform	GL50803_4197	39 kDa	6		Lipid Transfer/Metabolism
Hypothetical protein	GL50803_5800	30 kDa	6		Lipid transfer/metabolism
Hypothetical protein	GL50803_24425	52 kDa	5		Lipid transfer/metabolism
Phospholipase B	GL50803_93548	63 kDa	2		Lipid Transfer/Metabolism
Ubiquitin	GL50803_7110	9 kDa	11		Ubiquitination
Ubiquitin carboxyl-terminal hydrolase 4	GL50803_14460	93 kDa	6		Ubiquitination
Ubiquitin-conjugating enzyme E1	GL50803_10661	121 kDa	4		Ubiquitination
Ubiquitin carboxyl-terminal hydrolase 14	GL50803_8189	50 kDa	4		Ubiquitination
Axoneme-associated protein GASP-180	GL50803_137716	175 kDa	73		Cell traffic
Coiled-coil protein	GL50803_113677	255 kDa	28		Cell traffic
Hypothetical protein	GL50803_41212	149 kDa	25		cell traffic
Coiled-coil protein	GL50803_17249	191 kDa	20		Cell traffic
Cluster of Kinesin-3	GL50803_112846	121 kDa	17		cell traffic
Coiled-coil protein	GL50803_10167	133 kDa	14		Cell traffic
Kinesin-13	GL50803_16945	80 kDa	7		cell traffic
Hypothetical protein	GL50803_32999	51 kDa	3		Cell traffic
Coiled-coil protein	GL50803_15591	186 kDa	3		Cell traffic
Hypothetical protein	GL50803_10889	27 kDa	2		Cell traffic
Cytosolic HSP70	GL50803_88765	72 kDa	60		Chaperone
Heat shock protein HSP 90-alpha	GL50803_98054	43 kDa	52		Chaperone
Heat shock protein HSP 90-alpha	GL50803_13864	37 kDa	24		Chaperone
TCP-1 chaperonin subunit eta	GL50803_16124	65 kDa	24		Chaperone
TCP-1 chaperonin subunit theta	GL50803_13500	61 kDa	14		Chaperone
Chaperone protein dnaJ	GL50803_15148	67 kDa	10		Chaperone
TCP-1 chaperonin subunit beta	GL50803_11397	57 kDa	8		Chaperone
Prefoldin subunit 3, putative	GL50803_7030	22 kDa	6		Chaperone
TCP-1 chaperonin subunit alpha	GL50803_17482	56 kDa	6		Chaperone
TCP-1 chaperonin subunit epsilon	GL50803_11992	61 kDa	5		Chaperone
Wos2 protein	GL50803_10429	21 kDa	5		Chaperone
Chaperone protein dnaJ	GL50803_9751	40 kDa	5		Chaperone
Chaperone protein DnaJ	GL50803_9808	45 kDa	4		Chaperone
TCP-1 chaperonin subunit zeta	GL50803_10231	61 kDa	3		Chaperone
TCP-1 chaperonin subunit alpha	GL50803_91919	59 kDa	2		Chaperone
Elongation factor 1-alpha	GL50803_112304	49 kDa	260		Translation
Elongation factor 2	GL50803_17570	100 kDa	67		Translation
Elongation factor 1-gamma	GL50803_12102	45 kDa	65		Translation
UPL-1	GL50803_9779	34 kDa	64		Translation
Translation elongation factor	GL50803_13561	25 kDa	56		Translation
Translation initiation factor eIF-4A, putative	GL50803_10255	43 kDa	28		Translation
Arginyl-tRNA synthetase	GL50803_10521	70 kDa	21		Translation
Aspartyl-tRNA synthetase	GL50803_10870	63 kDa	15		Translation
Prolyl-tRNA synthetase	GL50803_15983	61 kDa	13		Translation
Seryl-tRNA synthetase	GL50803_101501	52 kDa	10		Translation
Lysyl-tRNA synthetase	GL50803_16766	66 kDa	10		Translation
Eukaryotic translation initiation factor 2 beta subunit	GL50803_91398	37 kDa	9		Translation
Isoleucyl-tRNA synthetase	GL50803_104173	134 kDa	9		Translation
Eukaryotic translation initiation factor 5A	GL50803_14614	17 kDa	9		Translation
ATP-dependent RNA helicase p47, putative	GL50803_16376	57 kDa	8		Translation
Threonyl-tRNA synthetase	GL50803_13998	79 kDa	7		Translation
Glutaminyl-tRNA synthetase	GL50803_9348	88 kDa	7		Translation
ATP-dependent RNA helicase-like protein	GL50803_15048	73 kDa	6		Translation
Leucyl-tRNA synthetase	GL50803_8621	132 kDa	6		Translation
Glutaminyl-tRNA synthetase	GL50803_86681	80 kDa	6		Translation
Asparaginyl-tRNA synthetase	GL50803_14375	62 kDa	5		Translation
Translation initiation factor 2 gamma subunit	GL50803_2970	52 kDa	5		Translation
Alanyl-tRNA synthetase	GL50803_96460	108 kDa	4		Translation
Phenylalanyl-tRNA synthetase alpha chain	GL50803_12162	61 kDa	4		Translation
Glycyl-tRNA synthetase	GL50803_9011	70 kDa	4		Translation
tRNA 2-methylthioadenosine synthase	GL50803_102963	58 kDa	3		Translation
Tryptophanyl-tRNA synthetase	GL50803_3032	48 kDa	2		Translation
RNase L inhibitor	GL50803_7662	75 kDa	2		Translation
tRNA/rRNA cytosine-C5-methylase	GL50803_3985	51 kDa	2		Translation
Protein 21.1	GL50803_17060	66 kDa	27		Protein 21.1
Protein 21.1	GL50803_9030	37 kDa	20		Protein 21.1
Protein 21.1	GL50803_102813	37 kDa	18		Protein 21.1
Protein 21.1	GL50803_21505	95 kDa	13		Protein 21.1
Protein 21.1	GL50803_17568	60 kDa	11		Protein 21.1
Protein 21.1	GL50803_32778	64 kDa	8		Protein 21.1
Protein 21.1	GL50803_4383	84 kDa	7		Protein 21.1
Protein 21.1	GL50803_137703	57 kDa	6		Protein 21.1
Protein 21.1	GL50803_24842	201 kDa	6		Protein 21.1
Protein 21.1	GL50803_14679	54 kDa	5		Protein 21.1
Protein 21.1	GL50803_16220	71 kDa	3		Protein 21.1
Protein 21.1	GL50803_27925	88 kDa	3		Protein 21.1
Protein 21.1	GL50803_102444	26 kDa	2		Protein 21.1
Protein 21.1	GL50803_14254	88 kDa	2		Protein 21.1
Protein 21.1	GL50803_16435	77 kDa	2		Protein 21.1
Protein 21.1	GL50803_14681	56 kDa	2		Protein 21.1
Protein 21.1	GL50803_15587	28 kDa	2		Protein 21.1
Protein 21.1	GL50803_8174	94 kDa	2		Protein 21.1
Ser/Thr phosphatase 2A, 65kDa reg sub A	GL50803_7439	72 kDa	19		Phosphatase-related protein
Serine/threonine protein phosphatase 7	GL50803_7588	47 kDa	9		Phosphatase-related protein
Protein phosphatase PP2A regulatory subunit A	GL50803_16567	75 kDa	8		Phosphatase-related protein
Protein phosphatase 2A B' regulatory subunit Wdb1	GL50803_16443	93 kDa	8		Phosphatase-related protein
Protein phosphatase 2A regulatory subunit, putative	GL50803_9894	101 kDa	7		Phosphatase-related protein
Protein phosphatase PP2A regulatory subunit B	GL50803_4079	53 kDa	4		Phosphatase-related protein
Protein phosphatase 2C	GL50803_32312	57 kDa	4		Phosphatase-related protein
Phosphatase	GL50803_14404	42 kDa	2		Phosphatase-related protein
Phosphoprotein phosphatase 2A regulatory subunit	GL50803_17538	86 kDa	2		Phosphatase-related protein
Phosphatase	GL50803_13875	114 kDa	2		Phosphatase-related protein
14-3-3 protein	GL50803_6430	29 kDa	67		Uncategorized Proteins
Xaa-Pro dipeptidase	GL50803_17327	50 kDa	28		Uncategorized Proteins
GTP-binding nuclear protein RAN/TC4	GL50803_15869	25 kDa	18		Uncategorized Proteins
Axoneme-associated protein GASP-180	GL50803_16745	116 kDa	17		Uncategorized protein
Leucine-rich repeat protein 1 virus receptor protein	GL50803_5795	85 kDa	15		Uncategorized Proteins
Spindle pole protein, putative	GL50803_17055	62 kDa	15		Uncategorized Proteins
Cluster of Dipeptidyl-peptidase III	GL50803_33689	79 kDa	12		Uncategorized Proteins
Uracil phosphoribosyltransferase	GL50803_6563	23 kDa	11		Uncategorized protein
Thioredoxin reductase	GL50803_9827	34 kDa	11		Uncategorized Proteins
Serine peptidase, putative	GL50803_15871	53 kDa	11		Uncategorized Proteins
TBP-interacting protein TIP49	GL50803_9825	51 kDa	11		Uncategorized protein
Stress-induced-phosphoprotein 1	GL50803_27310	65 kDa	10		Uncategorized Proteins
Heat-shock protein, putative	GL50803_16412	95 kDa	10		Uncategorized Proteins
Polyadenylate-binding protein, putative	GL50803_5942	50 kDa	9		Uncategorized protein
Histone H2B	GL50803_121045	15 kDa	9		Uncategorized Proteins
Thymus-specific serine protease precursor	GL50803_10843	58 kDa	9		Uncategorized Proteins
Histone H4	GL50803_135001	11 kDa	8		Uncategorized Proteins
Rac/Rho-like protein	GL50803_8496	24 kDa	8		Uncategorized protein
Hypothetical protein	GL50803_8405	48 kDa	8		Uncategorized Proteins
Hypothetical protein	GL50803_11720	48 kDa	7		Uncategorized Proteins
Hypothetical protein	GL50803_6283	54 kDa	7		Uncategorized Proteins
Hypothetical protein	GL50803_4266	121 kDa	7		Uncategorized Proteins
Hypothetical protein	GL50803_5810	15 kDa	7		Uncategorized Proteins
Potassium-transporting ATPase alpha chain 1	GL50803_96670	148 kDa	6		Uncategorized Proteins
G1 to S phase transition protein 1, putative	GL50803_17460	51 kDa	6		Uncategorized Proteins
Importin beta-3 subunit	GL50803_15106	128 kDa	6		Uncategorized Proteins
Hypothetical protein	GL50803_16507	99 kDa	6		Uncategorized Proteins
Hypothetical protein	GL50803_104250	14 kDa	6		Uncategorized Proteins
Giardia trophozoite antigen GTA-2	GL50803_15427	27 kDa	5		Uncategorized Proteins
Metalloprotease, insulinase family	GL50803_9508	131 kDa	5		Uncategorized Proteins
Hypothetical protein	GL50803_13272	40 kDa	5		Uncategorized Proteins
Hypothetical protein	GL50803_10881	56 kDa	5		Uncategorized Proteins
Axoneme central apparatus protein	GL50803_16202	54 kDa	5		Uncategorized protein
Fe-hydrogenase-1	GL50803_6304	52 kDa	4		Uncategorized Proteins
NADH oxidase	GL50803_9719	47 kDa	4		Uncategorized Proteins
FKBP-type peptidyl-prolyl cis-trans isomerase	GL50803_10570	39 kDa	4		Uncategorized Proteins
Cluster of Copine I	GL50803_29490	30 kDa	4		Uncategorized Proteins
Hypothetical protein	GL50803_10708	75 kDa	4		Uncategorized Proteins
Hypothetical protein	GL50803_16312	111 kDa	4		Uncategorized Proteins
Hypothetical protein	GL50803_13904	19 kDa	4		Uncategorized Proteins
Hypothetical protein	GL50803_8049	55 kDa	4		Uncategorized Proteins
RAN binding protein 1	GL50803_16969	19 kDa	3		Uncategorized Proteins
TMP52	GL50803_137603	52 kDa	3		Uncategorized Proteins
Hybrid cluster protein lateral transfer candidate	GL50803_3042	63 kDa	3		Uncategorized Proteins
Alcohol dehydrogenase lateral transfer candidate	GL50803_3593	45 kDa	3		Uncategorized Proteins
Hypothetical protein	GL50803_15495	98 kDa	3		Uncategorized Proteins
Hypothetical protein	GL50803_11034	25 kDa	3		Uncategorized Proteins
Hypothetical protein	GL50803_14104	85 kDa	3		Uncategorized Proteins
Hypothetical protein	GL50803_10775	49 kDa	3		Uncategorized Proteins
GTP-binding protein	GL50803_17149	57 kDa	3		Uncategorized protein
Hypothetical protein	GL50803_5604	15 kDa	3		Uncategorized Proteins
TBP-interacting protein TIP49	GL50803_17565	53 kDa	2		Uncategorized protein
Nitroreductase Fd-NR2	GL50803_22677	29 kDa	2		Uncategorized Proteins
Cathepsin L precursor	GL50803_14983	65 kDa	2		Uncategorized Proteins
FixW protein, putative	GL50803_6289	15 kDa	2		Uncategorized Proteins
Multidrug resistance-associated protein 1	GL50803_115052	179 kDa	2		Uncategorized Proteins
Small glutamine-rich tetratricopeptide repeat-containing protein	GL50803_7287	32 kDa	2		Uncategorized Proteins
Nucleolar protein NOP5	GL50803_10577	55 kDa	2		Uncategorized Proteins
La ribonucleoprotein, putative	GL50803_9803	39 kDa	2		Uncategorized Proteins
Hypothetical protein	GL50803_115337	36 kDa	2		Uncategorized Proteins
Hypothetical protein	GL50803_112932	31 kDa	2		Uncategorized Proteins
Hypothetical protein	GL50803_16390	301 kDa	2		Uncategorized Proteins
Hypothetical protein	GL50803_4149	50 kDa	2		Uncategorized Proteins
Hypothetical protein	GL50803_14584	110 kDa	2		Uncategorized Proteins
Hypothetical protein	GL50803_21474	182 kDa	2		Uncategorized Proteins
Hypothetical protein	GL50803_16678	34 kDa	2		Uncategorized Proteins
Hypothetical protein	GL50803_21943	17 kDa	2		Uncategorized Proteins
Hypothetical protein	GL50803_112630	55 kDa	1		Uncategorized Proteins
Hypothetical protein	GL50803_113130	55 kDa	1		Uncategorized Proteins
Hypothetical protein	GL50803_9861	43 kDa	49		Hypothetical protein
Hypothetical protein	GL50803_101278	150 kDa	33		Hypothetical protein
Hypothetical protein	GL50803_9183	214 kDa	28		Hypothetical protein
Hypothetical protein	GL50803_17332	179 kDa	18		Hypothetical protein
Hypothetical protein	GL50803_11380	52 kDa	16		Hypothetical protein
Hypothetical protein	GL50803_21628	42 kDa	15		Hypothetical protein
Hypothetical protein	GL50803_16504	97 kDa	15		Hypothetical protein
Hypothetical protein	GL50803_94463	53 kDa	13		Hypothetical protein
Hypothetical protein	GL50803_11354	30 kDa	12		Hypothetical protein
Hypothetical protein	GL50803_8528	57 kDa	11		Hypothetical protein
Hypothetical protein	GL50803_6330	29 kDa	10		Hypothetical protein
Hypothetical protein	GL50803_3538	30 kDa	7		Hypothetical protein
Hypothetical protein	GL50803_23004	18 kDa	6		Hypothetical protein
Hypothetical protein	GL50803_17119	84 kDa	5		Hypothetical protein
Hypothetical protein	GL50803_17255	74 kDa	5		Hypothetical protein
Hypothetical protein	GL50803_14317	21 kDa	4		Hypothetical protein
Hypothetical protein	GL50803_22543	147 kDa	4		Hypothetical protein
Hypothetical protein	GL50803_22855	48 kDa	4		Hypothetical protein
Hypothetical protein	GL50803_14318	28 kDa	3		Hypothetical protein
Hypothetical protein	GL50803_10836	21 kDa	3		Hypothetical protein
Hypothetical protein	GL50803_114497	116 kDa	3		Hypothetical protein
Hypothetical protein	GL50803_6171	17 kDa	3		Hypothetical protein
Hypothetical protein	GL50803_16067	35 kDa	3		Hypothetical protein
CDC19	GL50803_17413	148 kDa	2		Hypothetical protein
Hypothetical protein	GL50803_7242	27 kDa	2		Hypothetical protein
Hypothetical protein	GL50803_90434	160 kDa	2		Hypothetical protein
Hypothetical protein	GL50803_112018	82 kDa	2		Hypothetical protein
Hypothetical protein	GL50803_31978	200 kDa	2		Hypothetical protein
Hypothetical protein	GL50803_23767	54 kDa	2		Hypothetical protein
Hypothetical protein	GL50803_16720	96 kDa	2		Hypothetical protein

## Sheet: finaltable-GiCHMP7
Additional Material 22_Supplementary Table 4: Single co-IP datasets derived from HA epitope-tagged variants for GiVps20L, 25, 36 and CHMP7 expressed in transgenic G. intestinalis lines.
coIP data Gi7524/GiCHMP7-DOI: 10.6019/PXD016487
GiardiaDB annotation	Accession Number	MW	Number of hits (ESC95-2-95)	Observations	Protein Category
Hypothetical protein	GL50803_7524	27 kDa	111	GiCHMP7	ESCRT
Protein disulfide isomerase PDI2	GL50803_9413	50 kDa	46	ER membrane marker	Endocytic/secretory pathway
	GL50803_103709	95 kDa	11	GiVPS31C	ESCRT
Hypothetical protein	GL50803_10299	25 kDa	7	GiVPS20L	ESCRT
Hypothetical protein	GL50803_16795	57 kDa	6	GiVPS4B	ESCRT
Topoisomerase II	GL50803_7031	109 kDa	2	GiVPS31A	ESCRT
Spindle pole protein, putative	GL50803_101906	50 kDa	1	GiVPS4A	ESCRT
SKD1 protein
	GL50803_17121	74 kDa	95		Endocytic/secretory pathway
Bip	GL50803_16867	96 kDa	42		Endocytic/secretory pathway
AAA family ATPase	GL50803_92246	152 kDa	32		Endocytic/secretory pathway
Cation-transporting ATPase 2, putative	GL50803_14373	80 kDa	24		Endocytic/secretory pathway
Dynamin	GL50803_103713	40 kDa	22		Endocytic/secretory pathway
Protein disulfide isomerase PDI4	GL50803_11953	139 kDa	18		Endocytic/secretory pathway
Coatomer alpha subunit	GL50803_1695	24 kDa	15		Endocytic/secretory pathway
Rab11	GL50803_9593	109 kDa	15		Endocytic/secretory pathway
Coatomer beta' subunit	GL50803_9558	23 kDa	14		Endocytic/secretory pathway
Rab1a	GL50803_29487	26 kDa	14		Endocytic/secretory pathway
Protein disulfide isomerase PDI1	GL50803_12216	55 kDa	12		Endocytic/secretory pathway
Vacuolar ATP synthase subunit B	GL50803_5603	105 kDa	12		Endocytic/secretory pathway
Coatomer gamma subunit	GL50803_7532	72 kDa	9		Endocytic/secretory pathway
Vacuolar ATP synthase catalytic subunit A	GL50803_14856	63 kDa	9		Endocytic/secretory pathway
Signal recognition particle receptor	GL50803_17315	104 kDa	8		Endocytic/secretory pathway
Multidrug resistance ABC transporter ATP-binding and permease protein	GL50803_88082	115 kDa	8		Endocytic/secretory pathway
Coatomer beta subunit	GL50803_32509	116 kDa	7		Endocytic/secretory pathway
Hypothetical protein	GL50803_7789	22 kDa	6		Endocytic/secretory pathway
ADP-ribosylation factor	GL50803_112681	91 kDa	6		Endocytic/secretory pathway
NSF	GL50803_16404	17 kDa	6		Endocytic/secretory pathway
Hypothetical protein	GL50803_21423	123 kDa	5		Endocytic/secretory pathway
Beta adaptin	GL50803_102108	207 kDa	5		Endocytic/secretory pathway
Clathrin heavy chain	GL50803_17304	87 kDa	5		Endocytic/secretory pathway
Alpha adaptin	GL50803_5744	54 kDa	5		Endocytic/secretory pathway
Sec61-alpha	GL50803_9376	95 kDa	5		Endocytic/secretory pathway
Sec23	GL50803_16653	103 kDa	5	GiFYVE	Endocytic/secretory pathway
Hypothetical protein	GL50803_15204	23 kDa	4		Endocytic/secretory pathway
ERP3	GL50803_15567	24 kDa	4		Endocytic/secretory pathway
Rab2a	GL50803_23833	88 kDa	4		Endocytic/secretory pathway
Vacuolar protein sorting 35	GL50803_7569	21 kDa	4		Endocytic/secretory pathway
GTP-binding protein Sar1	GL50803_8064	15 kDa	4		Endocytic/secretory pathway
Protein disulfide isomerase PDI5	GL50803_8227	119 kDa	4		Endocytic/secretory pathway
ATP-binding cassette protein 5	GL50803_10822	39 kDa	4		Endocytic/secretory pathway
WD-40 repeat protein family	GL50803_91761	67 kDa	3		Endocytic/secretory pathway
Sec1, putative	GL50803_9489	26 kDa	3		Endocytic/secretory pathway
V-SNARE	GL50803_112681	91 kDa	3		Endocytic/secretory pathway
NSF	GL50803_16592	252 kDa	3		Endocytic/secretory pathway
ABC transporter family protein	GL50803_87058	56 kDa	3		Endocytic/secretory pathway
Vacuolar ATP synthase subunit C	GL50803_115052	179 kDa	3		Endocytic/secretory pathway
Multidrug resistance-associated protein 1	GL50803_6170	33 kDa	2		Endocytic/secretory pathway
Coatomer delta subunit	GL50803_8917	48 kDa	2		Endocytic/secretory pathway
Mu adaptin	GL50803_7873	25 kDa	2		Endocytic/secretory pathway
Yip interacting protein, putative	GL50803_14961	59 kDa	2		Endocytic/secretory pathway
Vacuolar ATP synthase subunit H	GL50803_87446	105 kDa	2		Endocytic/secretory pathway
ABC transporter family protein	GL50803_7306	24 kDa	2		Endocytic/secretory pathway
Prenylated synaptobrevin/VAMP, putative	GL50803_114776	90 kDa	1		Endocytic/secretory pathway
NSF
	GL50803_11434	27 kDa	5		Proteasome-related protein
20S proteasome alpha subunit 2	GL50803_13756	23 kDa	3		Proteasome-related protein
Proteasome subunit beta type 3	GL50803_9824	24 kDa	2		Proteasome-related protein
Proteasome subunit beta type 9 precursor	GL50803_7962	28 kDa	2		Proteasome-related protein
20S proteasome alpha subunit 6	GL50803_91643	148 kDa	2		Proteasome-related protein
26S proteasome regulatory subunit, putative	GL50803_33166	136 kDa	2		Proteasome-related protein
26S proteasome non-ATPase regulatory subunit 2	GL50803_86683	56 kDa	3		Proteasome-related protein
26S protease regulatory subunit 7
	GL50803_114609	139 kDa	49		Metabolic enzyme
Pyruvate-flavodoxin oxidoreductase	GL50803_21942	50 kDa	33		Metabolic enzyme
NADP-specific glutamate dehydrogenase	GL50803_93358	97 kDa	30		Metabolic enzyme
Alcohol dehydrogenase	GL50803_6687	36 kDa	29		Metabolic enzyme
Glyceraldehyde 3-phosphate dehydrogenase	GL50803_86511	107 kDa	29		Metabolic enzyme
Acyl-CoA synthetase	GL50803_13608	78 kDa	28		Metabolic enzyme
Acetyl-CoA synthetase	GL50803_9719	47 kDa	24		Metabolic enzyme
NADH oxidase	GL50803_11043	35 kDa	21		Metabolic enzyme
Fructose-bisphosphate aldolase	GL50803_11118	48 kDa	15		Metabolic enzyme
Enolase	GL50803_9704	78 kDa	15		Metabolic enzyme
Transketolase	GL50803_16667	99 kDa	15		Metabolic enzyme
Acyl-CoA synthetase	GL50803_17163	18 kDa	15		Metabolic enzyme
Peptidyl-prolyl cis-trans isomerase B precursor	GL50803_3643	38 kDa	13		Metabolic enzyme
70 kDa peptidylprolyl isomerase, putative	GL50803_17063	132 kDa	13		Metabolic enzyme
Pyruvate-flavodoxin oxidoreductase	GL50803_6226	105 kDa	12		Metabolic enzyme
Glycogen phosphorylase	GL50803_14058	155 kDa	11		Metabolic enzyme
CAMP-specific 3',5'-cyclic phosphodiesterase 4B	GL50803_33769	53 kDa	11		Metabolic enzyme
NADH oxidase lateral transfer candidate	GL50803_21118	85 kDa	9		Metabolic enzyme
Long chain fatty acid CoA ligase 5	GL50803_16125	119 kDa	9		Metabolic enzyme
Glycerol-3-phosphate dehydrogenase	GL50803_93938	28 kDa	7		Metabolic enzyme
Triosephosphate isomerase, cytosolic	GL50803_14993	60 kDa	7		Metabolic enzyme
Pyrophosphate-fructose 6-phosphate 1-phosphotransferase alpha subunit	GL50803_7195	98 kDa	7		Metabolic enzyme
Glutamate synthase	GL50803_3331	35 kDa	7		Metabolic enzyme
Malate dehydrogenase	GL50803_10358	47 kDa	7		Metabolic enzyme
A-type flavoprotein lateral transfer candidate	GL50803_14200	69 kDa	7		Metabolic enzyme
Molybdenum cofactor sulfurase	GL50803_101810	159 kDa	7		Metabolic enzyme
Phospholipid-transporting ATPase IIB, putative	GL50803_4197	39 kDa	7		Metabolic enzyme
Phosphatidylinositol transfer protein alpha isoform	GL50803_12150	58 kDa	7		Metabolic enzyme
Alanine aminotransferase, putative	GL50803_14285	62 kDa	6		Metabolic enzyme
Malic enzyme	GL50803_7259	32 kDa	5		Metabolic enzyme
CDP-diacylglycerol-glycerol-3-phosphate 3-phosphatidyltransferase	GL50803_88581	40 kDa	5		Metabolic enzyme
Synaptic glycoprotein SC2	GL50803_10885	196 kDa	5		Metabolic enzyme
4-alpha-glucanotransferase, amylo-alpha-1,6-glucosidase	GL50803_3593	45 kDa	5		Metabolic enzyme
Alcohol dehydrogenase lateral transfer candidate	GL50803_104031	85 kDa	5		Metabolic enzyme
Glycogen synthase, putative	GL50803_137685	81 kDa	5		Metabolic enzyme
Hypothetical protein	GL50803_6633	46 kDa	4		Metabolic enzyme
Farnesyl diphosphate synthase	GL50803_3861	45 kDa	4		Metabolic enzyme
Alcohol dehydrogenase 3 lateral transfer candidate	GL50803_16312	111 kDa	4		Metabolic enzyme
Hypothetical protein	GL50803_5000	126 kDa	4		Metabolic enzyme
hypothetical protein	GL50803_9115	64 kDa	3		Metabolic enzyme
Glucose-6-phosphate isomerase	GL50803_8978	138 kDa	3		Metabolic enzyme
4-alpha-glucanotransferase	GL50803_86600	47 kDa	3		Metabolic enzyme
Methionine aminopeptidase	GL50803_16906	42 kDa	3		Metabolic enzyme
Phosphatidate cytidylyltransferase	GL50803_2101	14 kDa	3		Metabolic enzyme
Cytidine deaminase	GL50803_15823	91 kDa	2		Metabolic enzyme
1,4-alpha-glucan branching enzyme	GL50803_8407	55 kDa	2		Metabolic enzyme
Aminoacyl-histidine dipeptidase	GL50803_91056	48 kDa	2		Metabolic enzyme
Aspartate aminotransferase, cytoplasmic	GL50803_8682	83 kDa	2		Metabolic enzyme
Glucose-6-phosphate 1-dehydrogenase	GL50803_24662	57 kDa	2		metabolic enzyme
L-serine dehydratase	GL50803_9503	35 kDa	2		Metabolic enzyme
Hypothetical protein	GL50803_12109	46 kDa	2		Metabolic enzyme
Hypothetical protein
	GL50803_17547	35 kDa	11		Ribosome-related protein
Ribosomal protein L4	GL50803_15832	57 kDa	9		Ribosome-related protein
Aminoacyl-histidine dipeptidase	GL50803_19436	27 kDa	7		Ribosome-related protein
Ribosomal protein L7	GL50803_17244	25 kDa	6		Ribosome-related protein
Ribosomal protein L7a	GL50803_16525	43 kDa	6		Ribosome-related protein
Ribosomal protein L3	GL50803_17054	35 kDa	5		Ribosome-related protein
Acidic ribosomal protein P0	GL50803_7766	28 kDa	4		Ribosome-related protein
Ribosomal protein SA	GL50803_12981	21 kDa	4		Ribosome-related protein
Ribosomal protein S5	GL50803_14329	22 kDa	2		Ribosome-related protein
Ribosomal protein S7	GL50803_1345	25 kDa	2		Ribosome-related protein
Ribosomal protein L10a	GL50803_16265	28 kDa	2		Ribosome-related protein
Ribosomal protein S3a	GL50803_17395	34 kDa	2		Ribosome-related protein
Ribosomal protein L5	GL50803_16431	23 kDa	2		Ribosome-related protein
Ribosomal protein L19	GL50803_14620	28 kDa	2		Ribosome-related protein
Ribosomal protein S6
	GL50803_101291	50 kDa	25		Cytoskeleton-related protein
Beta tubulin	GL50803_40817	42 kDa	5		Cytoskeleton-related protein
ACTIN	GL50803_32999	51 kDa	5		Cytoskeleton-related protein
Hypothetical protein
	GL50803_16453	34 kDa	42		Kinase
Carbamate kinase	GL50803_90872	44 kDa	33		Kinase
Phosphoglycerate kinase	GL50803_15411	78 kDa	12		Kinase
Kinase, NEK-frag	GL50803_16824	91 kDa	12		Kinase
Kinase, NEK	GL50803_3206	71 kDa	8		Kinase
Pyruvate kinase	GL50803_8826	38 kDa	7		Kinase
Glucokinase	GL50803_112076	190 kDa	6		Kinase
Kinase, CDC7	GL50803_8805	103 kDa	6		Kinase
Kinase, SCY1	GL50803_113553	72 kDa	5		Kinase
Kinase, NEK	GL50803_17143	61 kDa	4		Kinase
Pyruvate kinase	GL50803_16235	46 kDa	3		Kinase
Kinase, CAMK CAMKL	GL50803_8445	67 kDa	3		Kinase
Kinase, NEK	GL50803_16483	32 kDa	3		Kinase
Dephospho-CoA kinase	GL50803_10698	85 kDa	2		Kinase
Phosphorylase B kinase gamma catalytic chain	GL50803_101534	31 kDa	2		Kinase
Kinase, NEK	GL50803_16034	49 kDa	2		Kinase
Kinase, CAMK CAMKL	GL50803_17625	40 kDa	2		Kinase
Kinase, CMGC GSK	GL50803_11390	85 kDa	2		Kinase
Kinase, NEK	GL50803_8692	37 kDa	3		Kinase
Hypothetical protein	GL50803_17563	44 kDa	2		Kinase
Kinase, CMGC MAPK	GL50803_22850	41 kDa	2		Kinase
Kinase, CMGC MAPK
	GL50803_114787	33 kDa	33		Giardin
Cluster of Alpha-7.3 giardin	GL50803_114787	33 kDa	21		Giardin
Alpha-7.3 giardin	GL50803_103373	43 kDa	4		Giardin
Alpha-7.1 giardin	GL50803_15097	39 kDa	4		Giardin
Alpha-14 giardin	GL50803_11683	33 kDa	3		Giardin
Alpha-3 giardin	GL50803_14551	33 kDa	2		Giardin
Alpha-6 giardin
	GL50803_113892	85 kDa	64		Lipid transfer/metabolism
Cluster of Long chain fatty acid CoA ligase, putative	GL50803_9062	94 kDa	36		Lipid transfer/metabolism
Cluster of Long chain fatty acid CoA ligase 5	GL50803_113892	85 kDa	31		Lipid transfer/metabolism
Long chain fatty acid CoA ligase, putative	GL50803_9062	94 kDa	28		Lipid transfer/metabolism
Long chain fatty acid CoA ligase 5	GL50803_16717	29 kDa	12		Lipid transfer/metabolism
Hypothetical protein	GL50803_14104	85 kDa	2		Lipid transfer/metabolism
Hypothetical protein	GL50803_10019	174 kDa	2		Lipid transfer/metabolism
Phospholipid-transporting ATPase IA, putative	GL50803_30476	90 kDa	1		Lipid transfer/metabolism
Long chain fatty acid CoA ligase 4
	GL50803_7110	9 kDa	6		Ubiquitination-related protein
Ubiquitin
	GL50803_112846	121 kDa	15		Cell traffic-related protein
Cluster of Kinesin-3	GL50803_41212	149 kDa	8		Cell traffic-related protein
Hypothetical protein	GL50803_15591	186 kDa	5		Cell traffic-related protein
Coiled-coil protein	GL50803_10167	133 kDa	5		Cell traffic-related protein
Coiled-coil protein	GL50803_112846	121 kDa	3		Cell traffic-related protein
Kinesin-3	GL50803_102101	115 kDa	3		Cell traffic-related protein
Kinesin-3	GL50803_9848	10 kDa	2		Cell traffic-related protein
Dynein light chain	GL50803_17249	191 kDa	2		Cell traffic-related protein
Coiled-coil protein
	GL50803_17161	38 kDa	8		Mitosomal-related protein					Localized to mitosomes. Documented in Rout et al Plos Path 2016
hypothetical protein
	GL50803_13864	37 kDa	29		Chaperone-related protein
Heat shock protein HSP 90-alpha	GL50803_98054	43 kDa	26		Chaperone-related protein
Heat shock protein HSP 90-alpha	GL50803_9751	40 kDa	19		Chaperone-related protein
Chaperone protein dnaJ	GL50803_16124	65 kDa	19		Chaperone-related protein
TCP-1 chaperonin subunit eta	GL50803_11992	61 kDa	15		Chaperone-related protein
TCP-1 chaperonin subunit epsilon	GL50803_16412	95 kDa	11		Chaperone-related protein
Heat-shock protein, putative	GL50803_11397	57 kDa	9		Chaperone-related protein
TCP-1 chaperonin subunit beta	GL50803_17411	62 kDa	8		Chaperone-related protein
TCP-1 chaperonin subunit gamma	GL50803_17432	139 kDa	8		Chaperone-related protein
Heat shock protein 70	GL50803_91919	59 kDa	8		Chaperone-related protein
TCP-1 chaperonin subunit alpha	GL50803_15247	100 kDa	8		Chaperone-related protein
Grp94/Hsp90	GL50803_9808	45 kDa	7		Chaperone-related protein
Chaperone protein DnaJ	GL50803_13500	61 kDa	6		Chaperone-related protein
TCP-1 chaperonin subunit theta	GL50803_17482	56 kDa	5		Chaperone-related protein
TCP-1 chaperonin subunit alpha	GL50803_10429	21 kDa	4		Chaperone-related protein
Wos2 protein	GL50803_14843	64 kDa	4		Chaperone-related protein
Chaperone protein dnaJ	GL50803_15398	41 kDa	3		Chaperone-related protein
Chaperone protein dnaJ	GL50803_15148	67 kDa	3		Chaperone-related protein
Chaperone protein dnaJ	GL50803_10231	61 kDa	3		Chaperone-related protein
TCP-1 chaperonin subunit zeta	GL50803_7030	22 kDa	3		Chaperone-related protein
Prefoldin subunit 3, putative
	GL50803_17570	100 kDa	38		Translation-related protein
Elongation factor 2	GL50803_10255	43 kDa	27		Translation-related protein
Translation initiation factor eIF-4A, putative	GL50803_12102	45 kDa	20		Translation-related protein
Elongation factor 1-gamma	GL50803_9779	34 kDa	18		Translation-related protein
UPL-1	GL50803_13561	25 kDa	8		Translation-related protein
Translation elongation factor	GL50803_10870	63 kDa	8		Translation-related protein
Aspartyl-tRNA synthetase	GL50803_5942	50 kDa	7		Translation-related protein
Polyadenylate-binding protein, putative	GL50803_16766	66 kDa	5		Translation-related protein
Lysyl-tRNA synthetase	GL50803_8621	132 kDa	5		Translation-related protein
Leucyl-tRNA synthetase	GL50803_15983	61 kDa	5		Translation-related protein
Prolyl-tRNA synthetase	GL50803_13998	79 kDa	4		Translation-related protein
Threonyl-tRNA synthetase	GL50803_10521	70 kDa	4		Translation-related protein
Arginyl-tRNA synthetase	GL50803_9348	88 kDa	4		Translation-related protein
Glutaminyl-tRNA synthetase	GL50803_14375	62 kDa	3		Translation-related protein
Asparaginyl-tRNA synthetase	GL50803_104173	134 kDa	2		Translation-related protein
Isoleucyl-tRNA synthetase	GL50803_96460	108 kDa	2		Translation-related protein
Alanyl-tRNA synthetase	GL50803_22808	105 kDa	2		Translation-related protein
Histidyl-tRNA synthetase
	GL50803_24842	201 kDa	21		Protein 21.1
Protein 21.1	GL50803_9030	37 kDa	18		Protein 21.1
Protein 21.1	GL50803_32778	64 kDa	11		Protein 21.1
Protein 21.1	GL50803_102813	37 kDa	8		Protein 21.1
Protein 21.1	GL50803_4767	33 kDa	7		Protein 21.1
Protein 21.1	GL50803_17060	66 kDa	6		Protein 21.1
Protein 21.1	GL50803_21505	95 kDa	6		Protein 21.1
Protein 21.1	GL50803_17568	60 kDa	5		Protein 21.1
Protein 21.1	GL50803_27925	88 kDa	5		Protein 21.1
Protein 21.1	GL50803_137703	57 kDa	4		Protein 21.1
Protein 21.1	GL50803_8235	34 kDa	2		Protein 21.1
Protein 21.1	GL50803_6589	104 kDa	2		Protein 21.1
Protein 21.1
	GL50803_7439	72 kDa	10		Phosphatase-related protein
Ser/Thr phosphatase 2A, 65kDa reg sub A	GL50803_14568	37 kDa	7		Phosphatase-related protein
Ser/Thr protein phosphatase PP1-alpha 2 catalytic subunit	GL50803_16567	75 kDa	4		Phosphatase-related protein
Protein phosphatase PP2A regulatory subunit A	GL50803_4079	53 kDa	2		Phosphatase-related protein
Protein phosphatase PP2A regulatory subunit B	GL50803_4288	69 kDa	3		Phosphatase-related protein
Ser/Thr phosphatase 2C, putative	GL50803_15214	35 kDa	2		Phosphatase-related protein
Ser/Thr phosphatase	GL50803_7588	47 kDa	2		Phosphatase-related protein
Serine/threonine protein phosphatase 7	GL50803_14404	42 kDa	2		Phosphatase-related protein
Phosphatase
	GL50803_6430	29 kDa	25		Uncategorized protein
14-3-3 protein	GL50803_27310	65 kDa	23		Uncategorized protein
Stress-induced-phosphoprotein 1	GL50803_14521	23 kDa	22		Uncategorized protein
Peroxiredoxin 1	GL50803_21943	17 kDa	15		Uncategorized protein
Hypothetical protein	GL50803_9825	51 kDa	9		Uncategorized protein
TBP-interacting protein TIP49	GL50803_24372	40 kDa	7		Uncategorized protein
ENC6 protein	GL50803_104250	14 kDa	6		Uncategorized protein
Hypothetical protein	GL50803_14490	100 kDa	6		Uncategorized protein
hypothetical protein	GL50803_8496	24 kDa	6		Uncategorized protein
Rac/Rho-like protein	GL50803_17565	53 kDa	6		Uncategorized protein
TBP-interacting protein TIP49	GL50803_16817	52 kDa	6		Uncategorized protein
Transglutaminase/protease, putative	GL50803_17327	50 kDa	6		Uncategorized protein
Xaa-Pro dipeptidase	GL50803_23888	23 kDa	5		Uncategorized protein
FixW protein, putative	GL50803_13272	40 kDa	5		Uncategorized protein
Hypothetical protein	GL50803_96562	50 kDa	5		Uncategorized protein
Zinc finger domain	GL50803_15483	42 kDa	4		Uncategorized protein
Hypothetical protein	GL50803_6752	15 kDa	4		Uncategorized protein
Hypothetical protein	GL50803_8464	53 kDa	4		Uncategorized protein
Hypothetical protein	GL50803_15987	39 kDa	4		Uncategorized protein
Hypothetical protein	GL50803_112519	20 kDa	4		Uncategorized protein
Hypothetical protein	GL50803_16745	116 kDa	3		Uncategorized protein
Axoneme-associated protein GASP-180	GL50803_15869	25 kDa	3		Uncategorized protein
GTP-binding nuclear protein RAN/TC4	GL50803_112932	31 kDa	3		Uncategorized protein
Hypothetical protein	GL50803_6617	63 kDa	3		Uncategorized protein
Hypothetical protein	GL50803_17427	65 kDa	3		Uncategorized protein
Hypothetical protein	GL50803_8405	48 kDa	3		Uncategorized protein
Hypothetical protein	GL50803_23389	127 kDa	3		Uncategorized protein
Hypothetical protein	GL50803_113143	468 kDa	3		Uncategorized protein
Lipopolysaccharide-responsive and beige-like anchor protein	GL50803_15383	28 kDa	3		Uncategorized protein
Peroxiredoxin 1	GL50803_17055	62 kDa	3		Uncategorized protein
Spindle pole protein, putative	GL50803_6184	39 kDa	2		Uncategorized protein
Branched-chain amino acid aminotransferase lateral transfer candidate	GL50803_16200	41 kDa	2		Uncategorized protein
Developmentally regulated GTP-binding protein 1	GL50803_3822	78 kDa	2		uncategorized protein
Dipeptidyl-peptidase III	GL50803_15427	27 kDa	2		Uncategorized protein
Giardia trophozoite antigen GTA-2	GL50803_21321	73 kDa	2		Uncategorized protein
High cysteine membrane protein Group 5	GL50803_16716	73 kDa	2		uncategorized protein
High cysteine membrane protein Group 5	GL50803_15954	78 kDa	2		Uncategorized protein
Hypothetical protein	GL50803_11034	25 kDa	2		Uncategorized protein
Hypothetical protein	GL50803_10016	35 kDa	2		Uncategorized protein
Hypothetical protein	GL50803_5810	15 kDa	2		Uncategorized protein
Hypothetical protein	GL50803_10708	75 kDa	2		Uncategorized protein
Hypothetical protein	GL50803_16507	99 kDa	2		Uncategorized protein
Hypothetical protein	GL50803_15106	128 kDa	2		Uncategorized protein
Importin beta-3 subunit	GL50803_11684	89 kDa	2		uncategorized protein
Leucine-rich repeat protein	GL50803_9508	131 kDa	2		Uncategorized protein
Metalloprotease, insulinase family	GL50803_10843	58 kDa	2		Uncategorized protein
Thymus-specific serine protease precursor	GL50803_137603	52 kDa	2		Uncategorized protein
TMP52	GL50803_29307	49 kDa	2		uncategorized protein
UTP-glucose-1-phosphate uridylyltransferase	GL50803_9529	35 kDa	2		Uncategorized protein
Zinc finger domain
	GL50803_101278	150 kDa	22		Hypothetical protein
Hypothetical protein	GL50803_9183	214 kDa	22		Hypothetical protein
Hypothetical protein	GL50803_9861	43 kDa	15		Hypothetical protein
Hypothetical protein	GL50803_15213	70 kDa	12		Hypothetical protein
Hypothetical protein	GL50803_10971	69 kDa	12		Hypothetical protein
Hypothetical protein	GL50803_17332	179 kDa	11		Hypothetical protein
Hypothetical protein	GL50803_15988	133 kDa	10		Hypothetical protein
Hypothetical protein	GL50803_21628	42 kDa	9		Hypothetical protein
Hypothetical protein	GL50803_16353	84 kDa	9		Hypothetical protein
Hypothetical protein	GL50803_14758	111 kDa	9		Hypothetical protein
hypothetical protein	GL50803_14691	34 kDa	8		Hypothetical protein
Hypothetical protein	GL50803_14235	38 kDa	8		Hypothetical protein
Hypothetical protein	GL50803_7244	21 kDa	7		Hypothetical protein
Hypothetical protein	GL50803_113722	426 kDa	7		Hypothetical protein
Hypothetical protein	GL50803_11354	30 kDa	6		Hypothetical protein
Hypothetical protein	GL50803_5809	92 kDa	6		Hypothetical protein
Hypothetical protein	GL50803_7130	142 kDa	5		Hypothetical protein
Hypothetical protein	GL50803_32571	71 kDa	5		Hypothetical protein
Hypothetical protein	GL50803_94463	53 kDa	4		Hypothetical protein
Hypothetical protein	GL50803_87422	317 kDa	4		Hypothetical protein
Hypothetical protein	GL50803_11380	52 kDa	4		Hypothetical protein
Hypothetical protein	GL50803_13382	88 kDa	4		Hypothetical protein
hypothetical protein	GL50803_16504	97 kDa	4		Hypothetical protein
Hypothetical protein	GL50803_16679	66 kDa	3		Hypothetical protein
Hypothetical protein	GL50803_9780	27 kDa	3		Hypothetical protein
Hypothetical protein	GL50803_22543	147 kDa	3		Hypothetical protein
Hypothetical protein	GL50803_29147	14 kDa	2		Hypothetical protein
Hypothetical protein	GL50803_14939	35 kDa	2		Hypothetical protein
Hypothetical protein	GL50803_28699	27 kDa	2		Hypothetical protein
Hypothetical protein	GL50803_9296	26 kDa	2		Hypothetical protein
Hypothetical protein	GL50803_17352	49 kDa	2		Hypothetical protein
Hypothetical protein	GL50803_22587	75 kDa	2		Hypothetical protein
Hypothetical protein	GL50803_16513	275 kDa	2		Hypothetical protein
Hypothetical protein	GL50803_7590	28 kDa	2		Hypothetical protein
Hypothetical protein	GL50803_37161	110 kDa	2		Hypothetical protein
Hypothetical protein	GL50803_15296	37 kDa	2		Hypothetical protein
Hypothetical protein	GL50803_34701	223 kDa	2		Hypothetical protein
hypothetical protein	GL50803_94287	158 kDa	2		Hypothetical protein
Hypothetical protein	GL50803_22855	48 kDa	2		Hypothetical protein
Hypothetical protein

## Sheet: finalTable-GiVPS20L
Additional Material 22_Supplementary Table 3: Single co-IP datasets derived from HA epitope-tagged variants for GiVps20L, 25, 36 and CHMP7 expressed in transgenic G. intestinalis lines.
coIP data Gi10299/GiVPS20L-DOI: 10.6019/PXD016442
GiardiaDB annotation	Accession Number	MW	Number of hits (ESC95-2-95)	Observations	Protein Category
Hypothetical protein	GL50803_10299	25 kDa	134	GiVPS20L	ESCRT
Hypothetical protein	GL50803_103709	95 kDa	5	GiVPS31C	ESCRT
Hypothetical protein	GL50803_6464	142 kDa	4	GiVPS31A	ESCRT
SKD1 protein	GL50803_101906	50 kDa	3	GiVPS4A	ESCRT
Dynamin	GL50803_14373	80 kDa	19		Endocytic/secretory pathway
Bip	GL50803_17121	74 kDa	12		Endocytic/secretory pathway
AAA family ATPase	GL50803_16867	96 kDa	11		Endocytic/secretory pathway
Cluster of NSF	GL50803_114776	90 kDa	5		Endocytic/secretory pathway
Clathrin heavy chain	GL50803_102108	207 kDa	5		Endocytic/secretory pathway
Multidrug resistance-associated protein 1	GL50803_115052	179 kDa	5		Endocytic/secretory pathway
Vacuolar protein sorting 35	GL50803_23833	88 kDa	4		Endocytic/secretory pathway
Beta adaptin	GL50803_21423	123 kDa	2		Endocytic/secretory pathway
Potassium-transporting ATPase alpha chain 1	GL50803_96670	148 kDa	2		Endocytic/secretory pathway
Rab11	GL50803_1695	24 kDa	2		Endocytic/secretory pathway
Hypothetical protein	GL50803_16653	103 kDa	2	GiFYVE	Endocytic/secretory pathway
NSF	GL50803_114776	90 kDa	1		Endocytic/secretory pathway
Pyruvate-flavodoxin oxidoreductase	GL50803_114609	139 kDa	40		Metabolic enzyme
Ornithine carbamoyltransferase	GL50803_10311	36 kDa	39		Metabolic enzyme
Arginine deiminase	GL50803_112103	64 kDa	37		Metabolic enzyme
Pyruvate-flavodoxin oxidoreductase	GL50803_17063	132 kDa	31		Metabolic enzyme
Acetyl-CoA synthetase	GL50803_13608	78 kDa	31		Metabolic enzyme
Alcohol dehydrogenase	GL50803_93358	97 kDa	19		Metabolic enzyme
Acyl-CoA synthetase	GL50803_86511	107 kDa	16		Metabolic enzyme
Transketolase	GL50803_9704	78 kDa	10		Metabolic enzyme
Acyl-CoA synthetase	GL50803_16667	99 kDa	9		Metabolic enzyme
Enolase	GL50803_11118	48 kDa	8		Metabolic enzyme
Malic enzyme	GL50803_14285	62 kDa	8		Metabolic enzyme
Triosephosphate isomerase, cytosolic	GL50803_93938	28 kDa	8		Metabolic enzyme
Glyceraldehyde 3-phosphate dehydrogenase	GL50803_6687	36 kDa	8		Metabolic enzyme
Glycogen phosphorylase	GL50803_6226	105 kDa	7		Metabolic enzyme
Glycerol-3-phosphate dehydrogenase	GL50803_16125	119 kDa	7		Metabolic enzyme
70 kDa peptidylprolyl isomerase, putative	GL50803_3643	38 kDa	5		Metabolic enzyme
Pyrophosphate-fructose 6-phosphate 1-phosphotransferase alpha subunit	GL50803_14993	60 kDa	4		Metabolic enzyme
4-alpha-glucanotransferase	GL50803_8978	138 kDa	4		Metabolic enzyme
Fructose-bisphosphate aldolase	GL50803_11043	35 kDa	3		Metabolic enzyme
4-alpha-glucanotransferase, amylo-alpha-1,6-glucosidase	GL50803_10885	196 kDa	3		Metabolic enzyme
Alanine aminotransferase, putative	GL50803_12150	58 kDa	3		Metabolic enzyme
Peptidyl-prolyl cis-trans isomerase B precursor	GL50803_17163	18 kDa	3		Metabolic enzyme
Aminoacyl-histidine dipeptidase	GL50803_8407	55 kDa	3		Metabolic enzyme
L-serine dehydratase	GL50803_24662	57 kDa	3		Metabolic enzyme
NADP-specific glutamate dehydrogenase	GL50803_21942	50 kDa	2		Metabolic enzyme
Aminoacyl-histidine dipeptidase	GL50803_15832	57 kDa	2		Metabolic enzyme
Phosphomannomutase-2	GL50803_17254	74 kDa	2		Metabolic enzyme
Ribosomal protein SA	GL50803_7766	28 kDa	3		Ribosome-related protein
Ribosomal protein S3	GL50803_7999	25 kDa	2		Ribosome-related protein
Ribosomal protein S6	GL50803_14620	28 kDa	2		Ribosome-related protein
Ribosomal protein S24	GL50803_10367	15 kDa	2		Ribosome-related protein
Beta tubulin	GL50803_101291	50 kDa	10		Cytoskeleton-related protein
Alpha-tubulin	GL50803_103676	51 kDa	7		Cytoskeleton-related protein
Phosphoglycerate kinase	GL50803_90872	44 kDa	15		Kinase
Kinase, NEK-frag	GL50803_15411	78 kDa	13		Kinase
Kinase, NEK	GL50803_16824	91 kDa	10		Kinase
Kinase, NEK	GL50803_113553	72 kDa	7		Kinase
Pyruvate kinase	GL50803_3206	71 kDa	4		Kinase
Carbamate kinase	GL50803_16453	34 kDa	4		Kinase
Pyruvate kinase	GL50803_17143	61 kDa	3		Kinase
Kinase, NEK	GL50803_11390	85 kDa	2		Kinase
Kinase, CDC7	GL50803_112076	190 kDa	2		Kinase
Kinase, NEK	GL50803_2483	57 kDa	2		Kinase
Kinase, NEK	GL50803_8445	67 kDa	2		Kinase
Kinase, STE20	GL50803_10609	47 kDa	2		Kinase
Alpha-1 giardin	GL50803_11654	34 kDa	10		Giardin
Alpha-7.3 giardin	GL50803_114787	33 kDa	9		Giardin
Alpha-11 giardin	GL50803_17153	35 kDa	8		Giardin
Alpha-3 giardin	GL50803_11683	33 kDa	5		Giardin
Alpha-7.1 giardin	GL50803_103373	43 kDa	2		Giardin
Alpha-2 giardin	GL50803_7796	34 kDa	1		Giardin
Hypothetical protein	GL50803_16717	29 kDa	2		Lipid transfer/metabolism
Ubiquitin-conjugating enzyme E1	GL50803_10661	121 kDa	2		Ubiquitination-related protein
Axoneme-associated protein GASP-180	GL50803_137716	175 kDa	55		Cell traffic-related protein
Coiled-coil protein	GL50803_113677	255 kDa	17		Cell traffic-related protein
Hypothetical protein	GL50803_41212	149 kDa	6		Cell traffic-related protein
Coiled-coil protein	GL50803_17249	191 kDa	5		Cell traffic-related protein
Coiled-coil protein	GL50803_15591	186 kDa	3		Cell traffic-related protein
Coiled-coil protein	GL50803_10167	133 kDa	2		Cell traffic-related protein
Cytosolic HSP70	GL50803_88765	72 kDa	80		Chaperone-related protein
Heat shock protein HSP 90-alpha	GL50803_98054	43 kDa	23		Chaperone-related protein
Heat-shock protein, putative	GL50803_16412	95 kDa	10		Chaperone-related protein
Heat shock protein HSP 90-alpha	GL50803_13864	37 kDa	6		Chaperone-related protein
TCP-1 chaperonin subunit theta	GL50803_13500	61 kDa	5		Chaperone-related protein
Chaperone protein dnaJ	GL50803_15148	67 kDa	5		Chaperone-related protein
TCP-1 chaperonin subunit alpha	GL50803_17482	56 kDa	4		Chaperone-related protein
TCP-1 chaperonin subunit alpha	GL50803_91919	59 kDa	4		Chaperone-related protein
TCP-1 chaperonin subunit gamma	GL50803_17411	62 kDa	3		Chaperone-related protein
TCP-1 chaperonin subunit beta	GL50803_11397	57 kDa	2		Chaperone-related protein
TCP-1 chaperonin subunit zeta	GL50803_10231	61 kDa	2		Chaperone-related protein
Elongation factor 2	GL50803_17570	100 kDa	20		Translation-related protein
UPL-1	GL50803_9779	34 kDa	10		Translation-related protein
Translation elongation factor	GL50803_13561	25 kDa	7		Translation-related protein
Aspartyl-tRNA synthetase	GL50803_10870	63 kDa	5		Translation-related protein
Translation initiation factor eIF-4A, putative	GL50803_10255	43 kDa	4		Translation-related protein
Leucyl-tRNA synthetase	GL50803_8621	132 kDa	4		Translation-related protein
Arginyl-tRNA synthetase	GL50803_10521	70 kDa	3		Translation-related protein
Prolyl-tRNA synthetase	GL50803_15983	61 kDa	3		Translation-related protein
Isoleucyl-tRNA synthetase	GL50803_104173	134 kDa	2		Translation-related protein
Glycyl-tRNA synthetase	GL50803_9011	70 kDa	2		Translation-related protein
Protein 21.1	GL50803_9030	37 kDa	12		Protein 21.1
Protein 21.1	GL50803_21505	95 kDa	7		Protein 21.1
Protein 21.1	GL50803_102813	37 kDa	6		Protein 21.1
Protein 21.1	GL50803_17568	60 kDa	4		Protein 21.1
Protein 21.1	GL50803_24842	201 kDa	4		Protein 21.1
Ser/Thr phosphatase 2A, 65kDa reg sub A	GL50803_7439	72 kDa	2		Phosphatse-related protein
Protein phosphatase 2A B' regulatory subunit Wdb1	GL50803_16443	93 kDa	2		Phosphatse-related protein
Peroxiredoxin 1	GL50803_14521	23 kDa	24		Uncategorized protein
14-3-3 protein	GL50803_6430	29 kDa	12		Uncategorized protein
Stress-induced-phosphoprotein 1	GL50803_27310	65 kDa	11		Uncategorized protein
Hypothetical protein	GL50803_9605	72 kDa	6		Uncategorized protein
TBP-interacting protein TIP49	GL50803_9825	51 kDa	6		Uncategorized protein
A-type flavoprotein lateral transfer candidate	GL50803_10358	47 kDa	4		Uncategorized protein
Wos2 protein	GL50803_10429	21 kDa	3		Uncategorized protein
Uracil phosphoribosyltransferase	GL50803_6563	23 kDa	3		Uncategorized protein
Hypothetical protein	GL50803_8405	48 kDa	2		Uncategorized protein
Ser/Thr phosphatase 2A, 65kDa reg sub A	GL50803_7439	72 kDa	2		Uncategorized protein
NADH oxidase lateral transfer candidate	GL50803_33769	53 kDa	2		Uncategorized protein
GTP-binding nuclear protein RAN/TC4	GL50803_15869	25 kDa	2		Uncategorized protein
Protein phosphatase 2A B' regulatory subunit Wdb1	GL50803_16443	93 kDa	2		Uncategorized protein
Dipeptidyl-peptidase III	GL50803_33689	79 kDa	2		Uncategorized protein
Threonine dehydratase lateral transfer candidate	GL50803_12108	104 kDa	2		Uncategorized protein
Thymus-specific serine protease precursor	GL50803_10843	58 kDa	2		Uncategorized protein
TBP-interacting protein TIP49	GL50803_17565	53 kDa	2		Uncategorized protein
Hypothetical protein	GL50803_101278	150 kDa	13		Hypothetical protein
Hypothetical protein	GL50803_17332	179 kDa	7		Hypothetical protein
Hypothetical protein	GL50803_9183	214 kDa	5		Hypothetical protein
Hypothetical protein	GL50803_9861	43 kDa	3		Hypothetical protein
Hypothetical protein	GL50803_21628	42 kDa	2		Hypothetical protein
Hypothetical protein	GL50803_8528	57 kDa	2		Hypothetical protein
Hypothetical protein	GL50803_16504	97 kDa	2		Hypothetical protein
Hypothetical protein	GL50803_17119	84 kDa	2		Hypothetical protein
